# Supplementary material for: Evaluation of a biomarker for amyotrophic lateral sclerosis derived from a hypomethylated DNA signature of human motor neurons
Source: BMC Med Genomics. 2025 Jan 14;18:10. doi: 10.1186/s12920-025-02084-w (PMC11734586; doi:10.1186/s12920-025-02084-w)
Supplement: Supplementary file 1 — Supplementary Material 1 [file 12920_2025_2084_MOESM1_ESM.xlsx]

## Sheet: Supplementary Table 1
Supplementary Table 1: iPSC-derived motor neuron whole genome bisulfite sequencing. Details of lines are provided together with QC from WGBS per technical replicate.
Cell Line	Short name	Technical Replicate	Unique fragments	Mapped reads (%)	Bisulfite conversion rate	Mean Coverage at CpG sites	Gender of donor	Age at sampling (years)	Source tissue	Biobank
GM23338	PGP	1	97170864	97.61	98.67	7.41	Male	55	Fibroblast	Coriell
GM23338	PGP	2	113210354	98.19	98.52	6.25
CS00iCTR-nxx	SMA	1	126373822	98.32	98.2	4.27	Male	6	Fibroblast	Cedars-Sinai
CS00iCTR-nxx	SMA	2	98416269	98.16	98.35	5.71
14iCTR-21nxx	CS14	1	148575538	98.38	98.77	6.15	Female	52	Fibroblast	Cedars-Sinai
14iCTR-21nxx	CS14	2	124303317	98.47	98.82	4.93

## Sheet: Supplementary Table 2
Supplementary Table 2: Genomic regions and CpG sites specifically hypomethylated in iPSC-derived motor neurons compared to other cell types. P-value indicates the comparison of methylation with other cell-types within a methylation atlas (Loyfer et al. 2023) via a one-sided t-test
Chromosome	Start Coordinate	End Coordinate	Start CpG	End CpG	Number of CpGs	Length (bp)	P-value
5	181281496	181281612	9308734	9308740	6	116bp	5.82e-59
3	33446965	33447161	4854195	4854205	10	196bp	9.9e-57
11	67620229	67620619	17125636	17125655	19	390bp	5.66e-69
14	68492940	68493569	20363289	20363297	8	629bp	3.27e-68
5	181280190	181281400	9308710	9308733	23	1210bp	1.4e-79
3	33447240	33447484	4854205	4854216	11	244bp	2.14e-63
2	10172263	10172609	2501765	2501775	10	346bp	7.55e-57
7	152035476	152035763	12326389	12326402	13	287bp	3.5e-106
11	44207297	44207616	16832241	16832248	7	319bp	5.27e-63
5	181281641	181282564	9308741	9308790	49	923bp	3.62e-87
3	107579482	107579808	5481190	5481196	6	326bp	5.48e-59
4	103256120	103256238	7101498	7101509	11	118bp	4.02e-53
20	37245583	37245704	26378535	26378541	6	121bp	6.22e-58
16	85496242	85496327	22753131	22753141	10	85bp	6.3e-105
10	21507218	21507905	15290313	15290340	27	687bp	1.49e-53
1	15360797	15360940	289559	289564	5	143bp	7.89e-52
3	33447856	33448859	4854217	4854235	18	1003bp	1.18e-86
3	17861222	17861698	4741944	4741959	15	476bp	4.07e-66
17	79949283	79949877	24024916	24024947	31	594bp	3.93e-84
1	184498040	184498324	1777686	1777692	6	284bp	6.05e-63
14	33782969	33783282	20084750	20084756	6	313bp	1.52e-43
10	101650555	101650905	16041552	16041562	10	350bp	3.82e-33
16	85662059	85662156	22758336	22758341	5	97bp	6.06e-42
14	90421299	90421484	20566060	20566066	6	185bp	1.13e-38
12	21394958	21395374	17984922	17984945	23	416bp	1.02e-74
3	47506378	47506505	4977307	4977312	5	127bp	4.27e-68
2	175594388	175594468	3952905	3952914	9	80bp	2e-26
19	33503249	33503696	25520044	25520061	17	447bp	4.48e-57
20	61976156	61976324	26684831	26684840	9	168bp	1.37e-39
2	235852296	235853088	4453380	4453408	28	792bp	5.48e-32
15	35548168	35548298	21022982	21022987	5	130bp	1.99e-44
18	56787250	56787605	24638703	24638711	8	355bp	8.56e-57
3	171166934	171167107	5973562	5973567	5	173bp	6.64e-99
8	75323945	75324590	13188409	13188434	25	645bp	1.03e-30
11	67620774	67622257	17125661	17125698	37	1483bp	1.93e-47
2	99987001	99987420	3322165	3322173	8	419bp	5.81e-49
17	46732274	46733139	23588511	23588519	8	865bp	4.9e-34
20	31581372	31581822	26293758	26293773	15	450bp	7.15e-36
14	105713070	105713295	20802401	20802410	9	225bp	1.56e-29
3	42631545	42632366	4925750	4925758	8	821bp	3.15e-40
5	124939287	124939748	8742479	8742488	9	461bp	4.25e-39
14	68691667	68692331	20365493	20365503	10	664bp	4.61e-45
17	9220627	9221386	23054519	23054547	28	759bp	1.2e-34
17	962734	963146	22892445	22892457	12	412bp	5.92e-38
1	185015582	185015956	1781957	1781962	5	374bp	7.03e-57
5	67817767	67818116	8338093	8338109	16	349bp	1.07e-28
10	125226103	125226179	16284919	16284924	5	76bp	6.79e-26
3	52311403	52311977	5049670	5049679	9	574bp	6.18e-17
6	14501288	14501559	9476021	9476028	7	271bp	2.16e-25
9	137132317	137132438	15008614	15008623	9	121bp	4.16e-38
10	132742539	132742713	16396366	16396375	9	174bp	2.4e-52
1	214300442	214300649	2021181	2021186	5	207bp	5.27e-46
15	93279414	93279630	21627353	21627358	5	216bp	1.82e-28
3	17860399	17861125	4741914	4741941	27	726bp	5.2e-34
11	110518497	110518660	17494110	17494115	5	163bp	1.48e-25
4	112385529	112386794	7162405	7162419	14	1265bp	5.5e-37
20	47971181	47971673	26498929	26498941	12	492bp	8.52e-40
19	6254004	6254286	25069875	25069881	6	282bp	4.02e-33
2	10205100	10205258	2502409	2502416	7	158bp	7.9e-41
6	126091550	126091864	10388828	10388834	6	314bp	3.47e-31
5	33442755	33442800	8056357	8056362	5	45bp	6.72e-20
X	97860119	97860956	28706680	28706686	6	837bp	7.68e-30
7	149149062	149149119	12279645	12279650	5	57bp	2.68e-63
2	235852046	235852273	4453372	4453378	6	227bp	9.88e-23
17	12998676	12999105	23099450	23099461	11	429bp	3.15e-26
13	24158230	24158495	19178534	19178544	10	265bp	1.04e-30
3	107668431	107668843	5481759	5481765	6	412bp	2.44e-43
22	19802704	19802813	27335242	27335248	6	109bp	9.81e-63
1	164326028	164326132	1615736	1615742	6	104bp	3.41e-26
22	47067173	47067715	27772950	27772961	11	542bp	4.71e-54
5	54180820	54180965	8238622	8238627	5	145bp	9.18e-23
5	54018130	54018989	8237417	8237423	6	859bp	4.2e-43
13	102793749	102794100	19772920	19772926	6	351bp	2.03e-29
7	2500199	2500518	10898680	10898700	20	319bp	3.18e-31
X	3120204	3121151	27911267	27911282	15	947bp	7.04e-36
5	181279712	181280025	9308702	9308710	8	313bp	1.11e-56
17	79833702	79833758	24021689	24021696	7	56bp	2.1e-26
20	52004114	52004469	26559777	26559783	6	355bp	2.24e-30
10	86947273	86947391	15897684	15897689	5	118bp	5.32e-30
15	55652285	55652898	21207966	21207978	12	613bp	1.64e-23
9	124350322	124350488	14745502	14745508	6	166bp	3.14e-32
11	26965134	26966091	16707641	16707682	41	957bp	1.57e-53
2	47178571	47178719	2862217	2862223	6	148bp	1.42e-50
9	123488728	123489111	14734299	14734310	11	383bp	1.22e-40
12	8788733	8788857	17883223	17883229	6	124bp	3.38e-34
11	69234417	69234730	17156284	17156293	9	313bp	3.56e-41
12	1580097	1580836	17783425	17783437	12	739bp	6.97e-57
4	1864174	1864924	6288006	6288019	13	750bp	1.44e-31
18	41631185	41632183	24517856	24517884	28	998bp	1.79e-27
1	68294536	68294741	921169	921175	6	205bp	3.53e-33
10	100485154	100486410	16023780	16023799	19	1256bp	1.18e-29
7	70612986	70613564	11572970	11572977	7	578bp	6.38e-36
7	84149576	84150605	11724231	11724261	30	1029bp	7.44e-51
10	133568305	133568348	16422185	16422190	5	43bp	1.49e-32
11	64145226	64145409	17049453	17049464	11	183bp	6.02e-37
19	7605137	7605321	25097164	25097174	10	184bp	1.55e-20
20	51710298	51711388	26554587	26554606	19	1090bp	8.31e-30
16	85722620	85722831	22759666	22759674	8	211bp	2.36e-29
2	59791307	59791684	2953061	2953072	11	377bp	2.03e-24
3	70960092	70960340	5211756	5211762	6	248bp	2.54e-56
11	64014137	64014569	17046261	17046272	11	432bp	1.7e-36
17	9116344	9117188	23052799	23052821	22	844bp	4.18e-29
16	85662189	85662275	22758342	22758347	5	86bp	1.68e-40
7	22129997	22130796	11090667	11090672	5	799bp	1.48e-28
13	52933948	52934028	19439142	19439150	8	80bp	1.95e-17
9	128385256	128386255	14808087	14808107	20	999bp	2.9e-35
16	72839120	72839513	22593443	22593454	11	393bp	5.26e-33
19	3463766	3464070	24994204	24994225	21	304bp	9.76e-27
16	53914666	53915106	22387527	22387534	7	440bp	2.23e-34
15	81870270	81870448	21498453	21498459	6	178bp	1.38e-41
1	3654280	3654351	99437	99443	6	71bp	8.77e-18
1	203516203	203516430	1913233	1913241	8	227bp	3.37e-49
17	66803768	66803913	23818406	23818411	5	145bp	2.3e-20
2	77753789	77753825	3120969	3120974	5	36bp	2.91e-26
7	4792031	4792142	10938080	10938087	7	111bp	8.78e-13
16	84547616	84548280	22731558	22731576	18	664bp	3.62e-16
2	201983938	201984181	4134897	4134902	5	243bp	8.74e-35
1	204454998	204455345	1925002	1925016	14	347bp	1.74e-16
7	84053613	84055361	11723570	11723599	29	1748bp	5.67e-41
12	131990064	131990226	19042988	19042999	11	162bp	2.37e-33
3	113094581	113094804	5518180	5518186	6	223bp	3.46e-33
2	20374901	20375083	2594444	2594453	9	182bp	9.45e-29
17	9519666	9520099	23059221	23059230	9	433bp	7.77e-27
6	143973142	143973775	10522317	10522330	13	633bp	3.03e-17
3	113086429	113087691	5518105	5518118	13	1262bp	2.43e-24
6	89566838	89567501	10134912	10134930	18	663bp	3.58e-21
8	144760181	144760340	13778217	13778222	5	159bp	3.56e-49
6	43933390	43933662	9820751	9820764	13	272bp	2.44e-25
12	132542676	132543182	19060528	19060538	10	506bp	1.64e-63
1	205350431	205350797	1936454	1936460	6	366bp	3.81e-24
7	70572323	70573642	11572424	11572445	21	1319bp	1.17e-26
9	81650408	81651619	14335668	14335679	11	1211bp	3.76e-37
X	71500537	71500663	28539229	28539236	7	126bp	4.11e-27
6	38192097	38192749	9754459	9754471	12	652bp	7.28e-38
11	126159484	126160338	17662182	17662202	20	854bp	2.94e-43
9	131869445	131870023	14880152	14880163	11	578bp	7.73e-31
17	9330342	9330626	23056598	23056604	6	284bp	2.47e-39
7	70644923	70645603	11573430	11573442	12	680bp	1.55e-31
3	193701836	193702185	6167677	6167686	9	349bp	3.36e-32
8	101688815	101689087	13378080	13378088	8	272bp	7.83e-37
4	54015217	54016692	6771079	6771092	13	1475bp	1.76e-35
14	40954776	40955812	20143852	20143867	15	1036bp	4.87e-24
2	232282507	232283150	4403698	4403709	11	643bp	7.78e-29
2	109387898	109388125	3414606	3414612	6	227bp	1.09e-15
10	55899421	55900083	15623754	15623780	26	662bp	3.12e-21
2	10172644	10172828	2501776	2501781	5	184bp	1.72e-32
16	79124016	79124616	22664984	22665002	18	600bp	1.17e-21
1	22801558	22802126	406739	406760	21	568bp	1.36e-14
9	131899411	131899653	14880597	14880603	6	242bp	8.8e-38
17	804668	805238	22887988	22888016	28	570bp	5.95e-20
3	69296036	69296580	5200002	5200011	9	544bp	1.58e-32
3	49910672	49910754	5017609	5017616	7	82bp	2e-22
15	65333652	65333980	21308366	21308372	6	328bp	1.44e-17
15	101047744	101047816	21706632	21706640	8	72bp	6.42e-27
14	24202869	24202977	20017453	20017458	5	108bp	9.74e-62
9	130627972	130628605	14854905	14854922	17	633bp	1.52e-26
9	29450687	29450772	14002322	14002330	8	85bp	6.65e-24
X	18104208	18105054	28042462	28042494	32	846bp	4.06e-38
19	22662562	22663987	25379798	25379805	7	1425bp	1.1e-27
15	97295547	97296122	21662421	21662442	21	575bp	7.44e-20
2	236853471	236853798	4468579	4468585	6	327bp	6.78e-28
1	203401568	203401744	1911926	1911933	7	176bp	6.83e-27
1	232595083	232595580	2201368	2201377	9	497bp	1.03e-17
11	2721218	2721377	16500364	16500374	10	159bp	1.41e-17
3	13785647	13786349	4702496	4702511	15	702bp	4e-22
3	155369377	155369610	5868259	5868264	5	233bp	6.93e-45
1	208068403	208068964	1964888	1964899	11	561bp	7.08e-23
9	124350022	124350300	14745493	14745501	8	278bp	5.05e-55
9	96345464	96345624	14493699	14493704	5	160bp	4.83e-31
4	24816849	24817115	6539340	6539355	15	266bp	4.05e-23
2	234792619	234793613	4437373	4437399	26	994bp	8.19e-28
13	19307037	19308043	19121431	19121442	11	1006bp	7.27e-19
2	144649138	144649474	3729121	3729131	10	336bp	4.65e-23
3	61657668	61657872	5139518	5139523	5	204bp	4.14e-27
9	123863078	123864564	14737484	14737497	13	1486bp	2.12e-27
14	100903219	100903356	20699679	20699684	5	137bp	3.02e-26
7	4650477	4650637	10934103	10934108	5	160bp	8.04e-29
5	172063597	172063936	9159642	9159651	9	339bp	5.61e-18
16	88009649	88010019	22806989	22806994	5	370bp	3.13e-55
19	3462801	3463168	24994136	24994160	24	367bp	5.68e-29
3	77051629	77052671	5265635	5265643	8	1042bp	3.82e-23
11	115665038	115665499	17539900	17539911	11	461bp	1.01e-26
8	28513099	28514637	12779002	12779008	6	1538bp	3.23e-23
5	160260443	160260721	9063995	9064000	5	278bp	2.79e-23
6	137365954	137366245	10471620	10471625	5	291bp	7.57e-33
9	136004377	136005104	14970032	14970055	23	727bp	6.12e-18
15	55717430	55718011	21208496	21208504	8	581bp	5.15e-42
11	64137038	64137319	17049256	17049265	9	281bp	4.18e-25
20	51960063	51960907	26559104	26559118	14	844bp	7.94e-19
11	34692778	34693359	16768258	16768264	6	581bp	1.83e-41
7	1864578	1864676	10880318	10880325	7	98bp	1.55e-24
16	85662320	85662918	22758348	22758355	7	598bp	1.01e-28
1	198295305	198295487	1860046	1860053	7	182bp	1.13e-17
1	54313546	54313806	805982	805987	5	260bp	3.69e-15
3	195096023	195096126	6188445	6188450	5	103bp	2.16e-36
10	78574374	78574849	15825691	15825703	12	475bp	1.48e-37
14	27673219	27673291	20040325	20040332	7	72bp	1.97e-34
7	20404336	20404685	11075468	11075474	6	349bp	6.59e-31
7	36653998	36654350	11225816	11225825	9	352bp	7.53e-22
7	56950249	56952686	11411817	11411856	39	2437bp	1.67e-26
7	140539507	140539726	12203207	12203217	10	219bp	2.87e-41
16	85265995	85266107	22747244	22747251	7	112bp	1.51e-29
13	44416882	44417118	19360948	19360954	6	236bp	1.89e-44
2	201972573	201973498	4134751	4134763	12	925bp	5.2e-24
18	10202689	10203079	24219653	24219661	8	390bp	1.5e-24
7	39012316	39013492	11244276	11244314	38	1176bp	4.33e-27
9	128390497	128390975	14808180	14808191	11	478bp	1.15e-16
18	75454356	75454558	24794682	24794688	6	202bp	2.23e-32
15	21065384	21069591	20860520	20860564	44	4207bp	1.11e-25
10	47175114	47175754	15559145	15559155	10	640bp	5.1e-19
1	2271072	2271304	60010	60015	5	232bp	9.96e-16
X	136045016	136045437	28992609	28992616	7	421bp	6.57e-17
16	84604529	84605194	22732677	22732691	14	665bp	3.89e-23
8	101041930	101042362	13371691	13371700	9	432bp	4.64e-20
6	155123687	155123799	10624027	10624034	7	112bp	1.29e-31
9	128391379	128394527	14808191	14808374	183	3148bp	3.7e-18
1	153794400	153794607	1499348	1499353	5	207bp	1.29e-17
4	184401439	184402572	7672048	7672071	23	1133bp	1.19e-21
1	208335050	208336494	1967649	1967665	16	1444bp	1.7e-16
20	61975552	61975770	26684820	26684826	6	218bp	1.2e-28
7	70589105	70589285	11572634	11572639	5	180bp	3.33e-28
18	79332645	79332859	24851571	24851576	5	214bp	1.92e-29
14	99414059	99414089	20672195	20672200	5	30bp	2.83e-43
2	77753917	77754177	3120979	3120994	15	260bp	1.85e-27
2	65437633	65438447	3009434	3009444	10	814bp	2.67e-35
8	53318303	53318502	13016309	13016315	6	199bp	3.64e-33
1	5897308	5897526	132763	132772	9	218bp	9.08e-29
19	3464083	3464597	24994226	24994260	34	514bp	3.91e-25
17	43035989	43036718	23524991	23525005	14	729bp	1.99e-17
1	18919447	18919605	347856	347864	8	158bp	5.89e-16
2	63044434	63045024	2986089	2986102	13	590bp	3.59e-65
19	18206087	18206285	25313625	25313630	5	198bp	4.75e-16
21	13825945	13826265	26858185	26858195	10	320bp	5.18e-19
17	47991049	47992020	23606464	23606483	19	971bp	8.7e-19
8	101875301	101875731	13379389	13379397	8	430bp	1.85e-16
10	84280021	84280253	15874162	15874178	16	232bp	4.62e-37
7	57347193	57347547	11417039	11417045	6	354bp	2.26e-15
10	75967466	75967926	15802154	15802164	10	460bp	1.89e-17
3	130298716	130298886	5680387	5680393	6	170bp	2.55e-30
2	117622685	117623967	3490554	3490588	34	1282bp	2.84e-19
12	101145934	101146408	18643111	18643143	32	474bp	1.24e-49
5	16733494	16734009	7938327	7938340	13	515bp	1.52e-21
1	247375692	247375853	2360506	2360512	6	161bp	2.55e-18
2	147646859	147647603	3745225	3745235	10	744bp	1.1e-16
15	75871281	75871528	21433403	21433411	8	247bp	7.91e-27
22	16307822	16308028	27279011	27279019	8	206bp	4.09e-29
21	44909487	44909670	27176917	27176922	5	183bp	2.18e-42
2	232905434	232907482	4414405	4414506	101	2048bp	8.4e-37
18	75198720	75198897	24790870	24790875	5	177bp	4.08e-21
7	4707832	4708353	10935340	10935354	14	521bp	3.5e-22
16	32459604	32460469	22230859	22230875	16	865bp	9.98e-25
13	44902867	44903131	19365972	19365977	5	264bp	7.67e-27
7	2211507	2211714	10890961	10890966	5	207bp	1.58e-33
20	32780881	32781296	26313138	26313149	11	415bp	4.96e-15
11	69646468	69646652	17163253	17163267	14	184bp	6.7e-22
7	56365272	56365990	11404729	11404745	16	718bp	2.69e-21
1	211399815	211400022	1992134	1992139	5	207bp	1.23e-23
2	8641713	8642957	2478997	2479017	20	1244bp	1.12e-32
5	171739361	171739698	9156006	9156012	6	337bp	1.64e-25
22	10526678	10530825	27218335	27218482	147	4147bp	1.35e-21
10	14519820	14519936	15222837	15222842	5	116bp	4.1e-19
3	58842043	58842823	5119202	5119239	37	780bp	4.71e-29
16	8768679	8768898	21908974	21908983	9	219bp	2.88e-18
17	70772274	70772398	23861728	23861735	7	124bp	2.81e-25
1	205026283	205026865	1931772	1931778	6	582bp	1.1e-09
4	25182975	25183319	6543033	6543038	5	344bp	5.25e-26
19	22087745	22088469	25374199	25374204	5	724bp	6.07e-31
1	228913769	228914365	2160258	2160266	8	596bp	4.78e-25
14	105704619	105705595	20802232	20802244	12	976bp	4.24e-15
9	133821936	133822094	14918019	14918026	7	158bp	3.29e-23
5	173227257	173227400	9178115	9178121	6	143bp	1.28e-25
2	201963389	201963604	4134618	4134623	5	215bp	3.77e-16
15	99928947	99929639	21691450	21691469	19	692bp	1.37e-30
15	70082335	70082787	21363689	21363698	9	452bp	8.33e-48
10	31141955	31142205	15387110	15387116	6	250bp	5.08e-25
15	101047135	101047713	21706612	21706631	19	578bp	1.23e-28
8	107407113	107407783	13419680	13419685	5	670bp	1.92e-14
16	49666022	49666112	22346337	22346343	6	90bp	7.3e-24
12	132390348	132390483	19055291	19055298	7	135bp	3.12e-15
21	14080494	14080931	26860818	26860834	16	437bp	3.62e-25
8	61507551	61507819	13084355	13084360	5	268bp	4.4e-18
4	101031949	101032556	7086756	7086765	9	607bp	3.76e-26
17	32227996	32228400	23375880	23375891	11	404bp	7.56e-24
18	79661388	79661878	24862576	24862585	9	490bp	1.16e-25
5	102671229	102671288	8597846	8597851	5	59bp	6.15e-19
7	112250539	112250659	11975553	11975558	5	120bp	1.36e-16
6	87328836	87328958	10115378	10115387	9	122bp	2.05e-18
5	140110449	140111925	8883598	8883619	21	1476bp	2.03e-19
20	47725080	47725185	26494991	26494996	5	105bp	1.48e-23
9	69763011	69763262	14245466	14245471	5	251bp	1.46e-30
3	141083862	141084562	5766215	5766228	13	700bp	1.92e-18
7	47672855	47673662	11328311	11328319	8	807bp	2.18e-28
22	23513296	23513386	27399355	27399360	5	90bp	2.72e-15
12	124434144	124434994	18936825	18936842	17	850bp	1.2e-21
11	4084365	4085186	16523040	16523054	14	821bp	1.17e-35
9	105581453	105581866	14572493	14572508	15	413bp	6.89e-14
5	180323281	180323402	9290843	9290851	8	121bp	1.1e-27
12	132243608	132243849	19050210	19050218	8	241bp	1.46e-14
11	64110666	64111326	17048606	17048623	17	660bp	2.7e-22
18	75199156	75199837	24790876	24790886	10	681bp	2.31e-25
7	64470753	64470976	11503482	11503488	6	223bp	2e-18
19	22078885	22079551	25374124	25374132	8	666bp	1.14e-28
3	72371111	72371408	5226981	5226991	10	297bp	4.04e-26
10	31774326	31774857	15392196	15392207	11	531bp	2.69e-14
9	107176319	107177149	14583501	14583517	16	830bp	5.24e-19
1	61567700	61567742	863731	863737	6	42bp	1.62e-48
16	69078196	69078379	22543660	22543666	6	183bp	1.75e-20
3	50241090	50241707	5023355	5023364	9	617bp	8.14e-11
10	129868349	129868718	16341435	16341448	13	369bp	7.52e-37
4	138659462	138660337	7327511	7327524	13	875bp	5.2e-15
7	75965471	75965831	11659312	11659321	9	360bp	6.18e-14
15	66906888	66907208	21328771	21328778	7	320bp	4.83e-36
3	49910576	49910623	5017600	5017608	8	47bp	1.46e-21
2	185425297	185425428	4020017	4020028	11	131bp	2.94e-18
9	16708304	16709501	13913225	13913243	18	1197bp	7.02e-17
3	194294634	194295059	6175607	6175617	10	425bp	1.66e-21
1	2271315	2272889	60015	60077	62	1574bp	1.92e-10
9	123403170	123403328	14733013	14733020	7	158bp	3.45e-11
1	235023017	235023255	2226496	2226502	6	238bp	2.35e-27
3	53511520	53511598	5067051	5067057	6	78bp	3.59e-23
16	85500256	85500531	22753238	22753246	8	275bp	2.02e-22
2	70943143	70943461	3057482	3057488	6	318bp	1.74e-12
20	21391036	21391405	26180466	26180474	8	369bp	1.79e-34
18	48959617	48959745	24578245	24578250	5	128bp	9.48e-35
21	10125137	10125867	26812336	26812366	30	730bp	9.09e-22
1	22782368	22782621	406466	406474	8	253bp	1.57e-17
19	4678968	4679624	25030984	25031014	30	656bp	1.34e-20
19	17498533	17498840	25296620	25296632	12	307bp	5.83e-15
16	1339464	1339714	21770005	21770017	12	250bp	1.37e-13
5	157881425	157881731	9043250	9043257	7	306bp	1.82e-15
7	56339928	56340160	11404421	11404427	6	232bp	1.72e-17
11	28793483	28793737	16719597	16719602	5	254bp	1.03e-22
15	38602760	38603442	21043851	21043859	8	682bp	9.44e-16
7	82382522	82382873	11713048	11713053	5	351bp	1.15e-16
16	83979463	83979777	22720666	22720673	7	314bp	2.18e-25
12	91884624	91885088	18564482	18564490	8	464bp	6.99e-25
9	134319859	134320114	14931006	14931016	10	255bp	1.37e-26
11	2859565	2859748	16503380	16503386	6	183bp	6.35e-15
17	65467054	65467548	23803919	23803925	6	494bp	3.38e-26
20	30578280	30579080	26282733	26282741	8	800bp	1.47e-15
3	193775244	193776073	6168478	6168492	14	829bp	1.14e-30
6	3074870	3074972	9351873	9351880	7	102bp	1.29e-17
14	33249338	33249820	20080641	20080646	5	482bp	1.98e-14
15	71611431	71612321	21379106	21379114	8	890bp	1.62e-15
14	105625250	105625494	20800318	20800323	5	244bp	2.58e-17
10	76006624	76007815	15802483	15802507	24	1191bp	1.95e-23
21	16379960	16380337	26876701	26876709	8	377bp	3.82e-23
19	33503726	33503950	25520061	25520066	5	224bp	5.69e-23
20	37868819	37869488	26386509	26386514	5	669bp	2.64e-17
10	48594874	48595413	15572717	15572723	6	539bp	2.15e-11
4	51939729	51940691	6755345	6755364	19	962bp	1.07e-29
9	65069691	65070469	14205155	14205169	14	778bp	1.1e-14
20	30506135	30506364	26281901	26281908	7	229bp	3.08e-17
18	49518985	49520074	24584006	24584018	12	1089bp	1.05e-22
10	132715018	132715081	16395396	16395401	5	63bp	8.63e-26
9	81604380	81604825	14335114	14335121	7	445bp	4.98e-28
1	219795467	219795876	2059566	2059572	6	409bp	2.03e-12
X	154380926	154381741	29155485	29155502	17	815bp	3.4e-21
19	56771995	56772571	25950920	25950927	7	576bp	6.38e-24
14	105732119	105732648	20802834	20802848	14	529bp	2.84e-15
10	75957221	75958087	15802072	15802085	13	866bp	2.14e-15
1	160362575	160363397	1579321	1579333	12	822bp	3.36e-11
19	22057468	22058014	25373961	25373966	5	546bp	1.74e-26
3	129521556	129521962	5670336	5670346	10	406bp	8.8e-12
19	43219476	43220396	25684536	25684542	6	920bp	2.78e-19
3	141073659	141074764	5766070	5766084	14	1105bp	5.25e-25
15	51039819	51040007	21169008	21169013	5	188bp	2.84e-33
6	3195351	3196186	9354403	9354423	20	835bp	6.45e-24
X	131577315	131579056	28952456	28952496	40	1741bp	2.52e-21
X	9857996	9858248	27973700	27973708	8	252bp	3.56e-15
10	71342576	71343058	15748564	15748571	7	482bp	4.99e-30
20	32779510	32780100	26313110	26313120	10	590bp	2.89e-43
10	97479958	97480214	15991274	15991281	7	256bp	6.07e-21
19	8488485	8488696	25118455	25118461	6	211bp	4.31e-27
11	30447152	30447661	16728386	16728395	9	509bp	3.6e-19
16	968738	969049	21755394	21755402	8	311bp	1.72e-22
17	78228760	78228995	23984959	23984968	9	235bp	1.65e-12
16	32942601	32943168	22236209	22236224	15	567bp	5.56e-18
5	150330250	150330458	8979015	8979022	7	208bp	1.27e-18
2	214836223	214837397	4236729	4236739	10	1174bp	3.76e-18
1	10734856	10735027	222472	222477	5	171bp	2.23e-17
15	95843997	95844204	21648512	21648517	5	207bp	2.23e-15
15	94338571	94338810	21637131	21637140	9	239bp	4.14e-15
5	171857365	171857940	9157343	9157358	15	575bp	3.29e-15
8	144484262	144484663	13770573	13770578	5	401bp	1.52e-21
17	17893966	17894637	23161743	23161748	5	671bp	9.77e-45
2	205827730	205828141	4171219	4171230	11	411bp	7.17e-17
2	144567821	144568172	3728571	3728577	6	351bp	2.71e-15
9	105389866	105390110	14570760	14570766	6	244bp	5.33e-18
4	9135508	9135972	6419180	6419186	6	464bp	1.65e-14
17	14856180	14856985	23117106	23117121	15	805bp	7.81e-16
10	28147570	28147841	15353476	15353481	5	271bp	9.31e-17
4	86482464	86484169	6991640	6991653	13	1705bp	1.42e-15
10	21508113	21510985	15290343	15290499	156	2872bp	5.81e-17
17	65403013	65403941	23803219	23803239	20	928bp	8.35e-20
2	87340045	87341766	3195974	3196015	41	1721bp	2e-19
7	61071779	61076439	11471890	11471955	65	4660bp	4.11e-25
1	46558727	46558925	729932	729940	8	198bp	4.63e-28
1	230332085	230332328	2177331	2177337	6	243bp	2.79e-12
15	39777296	39778294	21052230	21052240	10	998bp	4.09e-17
16	85509805	85510147	22753527	22753540	13	342bp	3.75e-20
11	291577	291652	16431746	16431752	6	75bp	1.1e-22
11	53321889	53326862	16931399	16931463	64	4973bp	2.57e-12
8	144760447	144760693	13778223	13778230	7	246bp	9.36e-33
18	56188586	56189127	24634240	24634247	7	541bp	6.7e-20
17	70771994	70772235	23861722	23861727	5	241bp	5.34e-14
2	11921151	11921443	2529127	2529132	5	292bp	4.97e-19
17	57545997	57546366	23704079	23704093	14	369bp	3.56e-25
8	41757647	41757814	12896992	12896997	5	167bp	6.58e-16
2	201962928	201963292	4134609	4134616	7	364bp	2e-20
3	108587845	108588021	5488208	5488218	10	176bp	2.6e-33
2	226643723	226644126	4345884	4345891	7	403bp	2.74e-15
2	20080480	20080662	2590499	2590505	6	182bp	1.16e-23
12	85318041	85318256	18527441	18527457	16	215bp	1.06e-23
X	110426001	110426441	28796190	28796198	8	440bp	2.21e-20
20	51688840	51689093	26554229	26554239	10	253bp	2.13e-28
19	8807180	8808169	25124778	25124785	7	989bp	7.17e-36
19	54596638	54596799	25907776	25907782	6	161bp	1.73e-16
7	100298593	100298924	11851672	11851681	9	331bp	2.62e-23
4	148323587	148323735	7400985	7400995	10	148bp	1.73e-35
22	29942233	29942444	27486221	27486228	7	211bp	3.18e-46
10	101650960	101652005	16041563	16041585	22	1045bp	2.19e-24
X	34749919	34750670	28178709	28178717	8	751bp	7.85e-14
11	73362388	73362490	17220412	17220423	11	102bp	3.58e-14
19	22523740	22524128	25378134	25378139	5	388bp	4.99e-17
9	2700964	2701493	13809383	13809393	10	529bp	6.5e-25
7	137018454	137018939	12162679	12162685	6	485bp	1.28e-15
17	37225369	37225912	23431550	23431556	6	543bp	2.19e-14
15	63123452	63123672	21280062	21280074	12	220bp	6.65e-31
13	99860405	99861110	19745148	19745160	12	705bp	4.01e-21
11	34692670	34692705	16768252	16768258	6	35bp	1.07e-43
20	58366121	58366252	26631924	26631929	5	131bp	2.87e-17
1	44296050	44297121	699520	699534	14	1071bp	2.19e-21
13	99690777	99691477	19743063	19743069	6	700bp	9.02e-19
16	89010421	89010703	22838612	22838617	5	282bp	1.78e-12
6	59614479	59615166	9943627	9943639	12	687bp	3.49e-22
9	2143225	2144064	13804944	13804954	10	839bp	3.48e-26
19	31387756	31388271	25490816	25490832	16	515bp	1.5e-21
4	120255997	120256627	7212304	7212329	25	630bp	1.6e-14
15	97147050	97147799	21661299	21661313	14	749bp	9.73e-17
17	48313144	48313243	23610583	23610588	5	99bp	7.21e-13
3	62242853	62243390	5145111	5145122	11	537bp	4.89e-18
X	127255253	127256238	28919856	28919882	26	985bp	1.24e-16
4	95180708	95181757	7050573	7050595	22	1049bp	1.02e-16
19	22676686	22678293	25379934	25379945	11	1607bp	1.8e-25
12	74508833	74509387	18460558	18460582	24	554bp	5.84e-18
9	95410042	95411297	14481423	14481439	16	1255bp	1.03e-14
4	112343160	112344131	7161981	7161997	16	971bp	3.19e-18
8	23725661	23725905	12732758	12732766	8	244bp	2.55e-14
6	151454254	151455576	10591583	10591595	12	1322bp	1.98e-27
5	15911500	15912498	7930699	7930741	42	998bp	3.97e-38
13	18669377	18670578	19115424	19115436	12	1201bp	5.91e-12
19	56774297	56774534	25950947	25950952	5	237bp	4.26e-19
3	55559664	55559994	5086286	5086292	6	330bp	1.13e-21
10	21976749	21977136	15295562	15295569	7	387bp	3.22e-17
8	7103464	7105006	12543429	12543449	20	1542bp	5.28e-19
2	59790781	59790985	2953053	2953059	6	204bp	3.76e-09
7	57648944	57649088	11420342	11420348	6	144bp	2.56e-13
11	890884	891157	16453985	16453994	9	273bp	3.63e-22
1	166950039	166950603	1636382	1636388	6	564bp	2.35e-17
17	75433371	75433668	23926625	23926630	5	297bp	1.42e-14
15	71110779	71110951	21374321	21374328	7	172bp	2.86e-14
6	89978819	89978971	10139809	10139814	5	152bp	9.15e-13
5	92199422	92199458	8530980	8530985	5	36bp	4.29e-32
3	70960365	70960480	5211762	5211768	6	115bp	1.11e-57
10	101660198	101660819	16041659	16041667	8	621bp	1.28e-22
10	124470136	124470395	16270825	16270838	13	259bp	8.54e-32
13	18614242	18615683	19114783	19114793	10	1441bp	3.9e-15
11	72657236	72657564	17211701	17211706	5	328bp	7.02e-12
7	21041532	21042141	11081149	11081157	8	609bp	3.2e-13
2	16185784	16185988	2562493	2562501	8	204bp	2.09e-27
10	34427523	34427866	15416316	15416327	11	343bp	2.57e-25
8	127818295	127818570	13565556	13565563	7	275bp	7.38e-18
13	78029632	78030682	19590637	19590646	9	1050bp	4.59e-14
17	43756373	43756640	23538946	23538952	6	267bp	7.01e-24
14	40954167	40954706	20143824	20143848	24	539bp	2.35e-13
10	132742750	132743747	16396376	16396415	39	997bp	4e-24
21	41951225	41951471	27111232	27111237	5	246bp	6.87e-13
11	69234016	69234070	17156269	17156274	5	54bp	3.67e-17
7	13031976	13033109	11026458	11026465	7	1133bp	9.97e-18
6	119311538	119311915	10346086	10346091	5	377bp	5.42e-13
15	19859688	19859809	20847879	20847884	5	121bp	5.37e-12
9	123550450	123551401	14734942	14734956	14	951bp	4.54e-25
7	25733006	25733183	11123306	11123313	7	177bp	1.31e-21
18	58335001	58335395	24654851	24654856	5	394bp	2.02e-22
18	41630305	41630799	24517846	24517852	6	494bp	5.14e-16
22	16579835	16580465	27283232	27283239	7	630bp	3.65e-17
14	58768827	58769622	20278829	20278835	6	795bp	1.11e-23
14	105641078	105641645	20800697	20800705	8	567bp	2.94e-11
13	52931102	52933893	19439100	19439138	38	2791bp	7.31e-19
20	47724405	47724839	26494983	26494990	7	434bp	2.17e-21
14	20265114	20266350	19970204	19970210	6	1236bp	3.73e-13
8	25049517	25052215	12742297	12742317	20	2698bp	2.28e-15
14	35956674	35956974	20109375	20109381	6	300bp	5.97e-21
16	8831733	8832723	21909971	21909993	22	990bp	6.27e-27
21	32978550	32979097	27002829	27002852	23	547bp	1.35e-12
19	43180533	43181012	25684205	25684211	6	479bp	1.56e-14
13	114071423	114071982	19913211	19913223	12	559bp	3.8e-19
1	216613985	216614482	2037449	2037460	11	497bp	1.62e-20
7	108449268	108450140	11952326	11952332	6	872bp	5.82e-16
13	19151882	19152051	19119837	19119842	5	169bp	1.49e-13
14	54362220	54362481	20238465	20238470	5	261bp	1.03e-27
19	54776048	54776137	25910055	25910060	5	89bp	3.62e-10
11	8333024	8333234	16558115	16558121	6	210bp	1.22e-13
11	64093010	64093199	17048242	17048247	5	189bp	7.57e-15
20	8114150	8114860	26072362	26072394	32	710bp	5.39e-16
9	121574785	121575062	14711049	14711055	6	277bp	1.09e-12
19	42858457	42859413	25681933	25681938	5	956bp	2.87e-12
10	132715750	132715839	16395416	16395423	7	89bp	2.58e-24
6	162852690	162853186	10711664	10711671	7	496bp	2.36e-12
19	3331783	3331872	24990284	24990292	8	89bp	6.53e-21
6	41569356	41570323	9784533	9784553	20	967bp	3.63e-15
10	77716165	77716641	15815806	15815813	7	476bp	1.26e-17
10	122197370	122197708	16242741	16242748	7	338bp	2.45e-18
1	13099609	13104548	259966	260007	41	4939bp	3.06e-12
14	99663845	99664596	20676875	20676887	12	751bp	2.48e-15
16	83907731	83908075	22718705	22718712	7	344bp	3.36e-22
10	132734712	132734888	16396101	16396107	6	176bp	1.72e-30
12	85318279	85318359	18527457	18527464	7	80bp	8.43e-25
9	95495641	95497058	14482853	14482873	20	1417bp	8.6e-18
12	106493505	106494554	18689712	18689727	15	1049bp	8.41e-12
14	101222704	101223616	20703881	20703893	12	912bp	1.97e-09
19	41625600	41625677	25662273	25662278	5	77bp	2.72e-12
1	13341427	13342562	262587	262602	15	1135bp	1.77e-14
16	73051947	73052182	22596941	22596947	6	235bp	1.26e-21
18	79250136	79250802	24850405	24850416	11	666bp	3.71e-17
7	64302812	64303143	11502177	11502183	6	331bp	1.22e-23
X	39651019	39651229	28209705	28209713	8	210bp	5.16e-11
18	35061942	35062417	24472446	24472454	8	475bp	1.66e-17
14	106398212	106398455	20810646	20810661	15	243bp	6.44e-17
7	63666431	63667048	11494936	11494945	9	617bp	1.86e-14
1	1075955	1076249	17120	17136	16	294bp	3.43e-10
19	56787050	56787433	25951064	25951069	5	383bp	6.51e-22
19	8846249	8846959	25125354	25125362	8	710bp	5.19e-23
1	10650544	10651040	220070	220094	24	496bp	1.22e-28
17	57471534	57472234	23703095	23703107	12	700bp	5.68e-21
2	161239409	161239684	3841410	3841436	26	275bp	6.6e-35
14	105894663	105894881	20805620	20805626	6	218bp	4.3e-11
2	239398016	239398560	4510480	4510496	16	544bp	3.14e-15
1	10649828	10650092	220045	220056	11	264bp	5e-11
5	137155344	137156250	8847900	8847908	8	906bp	3.85e-16
20	43875487	43876431	26444502	26444510	8	944bp	1.03e-17
2	235054422	235054761	4441421	4441427	6	339bp	5.33e-15
19	22655949	22659946	25379763	25379788	25	3997bp	4.3e-20
11	44064036	44064258	16830995	16831000	5	222bp	4.86e-14
5	53613198	53614776	8234452	8234457	5	1578bp	2.38e-26
19	1819664	1819812	24941773	24941783	10	148bp	1.21e-22
22	15477326	15482322	27271216	27271241	25	4996bp	3.12e-13
14	68730889	68731957	20365921	20365933	12	1068bp	1.07e-13
17	82173953	82174357	24088882	24088894	12	404bp	6.91e-43
12	124292314	124292677	18932704	18932710	6	363bp	1.19e-20
14	78592383	78593097	20479397	20479409	12	714bp	1.55e-25
6	151323135	151323317	10589265	10589270	5	182bp	3.58e-16
1	13369625	13370093	262916	262922	6	468bp	2.22e-06
1	10650103	10650255	220057	220062	5	152bp	4.46e-20
1	68294252	68294482	921160	921168	8	230bp	3.58e-23
12	52163139	52163421	18267315	18267320	5	282bp	1.87e-19
13	100521305	100521343	19754243	19754248	5	38bp	4.64e-08
16	8764095	8764219	21908876	21908882	6	124bp	9.24e-13
17	42185516	42185691	23509208	23509215	7	175bp	2.73e-14
1	161472767	161474746	1594606	1594640	34	1979bp	3.89e-28
3	33446452	33446713	4854182	4854188	6	261bp	1.86e-07
14	105777316	105777384	20803892	20803897	5	68bp	1.91e-18
2	185425466	185427215	4020029	4020041	12	1749bp	6.14e-13
21	41951115	41951217	27111226	27111231	5	102bp	5.43e-14
16	73426883	73427445	22601832	22601839	7	562bp	5.61e-11
7	56333490	56333773	11404318	11404323	5	283bp	1.23e-16
2	120892831	120894637	3527126	3527159	33	1806bp	5.28e-13
17	7419889	7420222	23019709	23019716	7	333bp	4.87e-12
2	236055093	236055235	4456932	4456937	5	142bp	2.22e-11
11	63761471	63761642	17040562	17040567	5	171bp	1.32e-18
3	193903361	193903722	6170010	6170015	5	361bp	2.45e-32
X	10131924	10132042	27978413	27978420	7	118bp	1.23e-17
9	137370402	137370530	15017644	15017649	5	128bp	1.13e-09
17	80012949	80013282	24026619	24026625	6	333bp	6.88e-20
2	63043689	63044403	2986081	2986088	7	714bp	8.95e-21
3	27821802	27821882	4810265	4810271	6	80bp	7.22e-31
13	24092881	24093519	19177798	19177806	8	638bp	7.64e-16
1	9690592	9690756	203058	203065	7	164bp	1.4e-18
10	117460248	117460370	16188619	16188625	6	122bp	3.46e-16
9	132833141	132834284	14896232	14896267	35	1143bp	1.41e-17
7	63745335	63747467	11495790	11495821	31	2132bp	4.5e-18
1	180836611	180837333	1745230	1745236	6	722bp	9.59e-15
21	13310339	13310913	26853870	26853880	10	574bp	1.16e-12
18	55893367	55893419	24632433	24632438	5	52bp	5.59e-15
19	41719569	41719750	25663195	25663200	5	181bp	9.53e-12
21	45022062	45022161	27180435	27180444	9	99bp	1.19e-16
12	82793584	82794329	18513094	18513107	13	745bp	5.1e-19
19	3612932	3613160	24999234	24999254	20	228bp	1.47e-24
3	125779226	125779835	5617596	5617603	7	609bp	2.73e-13
13	22495472	22496166	19160492	19160499	7	694bp	1.41e-14
5	73695071	73695462	8393629	8393635	6	391bp	7.84e-13
7	13016691	13018453	11026352	11026366	14	1762bp	4.66e-11
6	21284301	21284903	9544775	9544786	11	602bp	6.87e-21
15	70387091	70387307	21367481	21367489	8	216bp	1.82e-28
16	54578034	54578277	22395321	22395328	7	243bp	3.08e-18
7	127680089	127680379	12068861	12068868	7	290bp	2.71e-45
9	124765542	124765826	14750965	14750970	5	284bp	1.59e-15
1	22691089	22691254	405032	405039	7	165bp	1.66e-14
X	110049926	110050640	28793619	28793628	9	714bp	2.19e-18
13	99892152	99892579	19745543	19745552	9	427bp	6.55e-12
21	9032314	9037307	26802932	26802964	32	4993bp	1.34e-25
3	71672456	71673044	5219807	5219821	14	588bp	5.16e-17
10	76553420	76553644	15806348	15806354	6	224bp	1.26e-16
16	49696254	49696657	22346812	22346817	5	403bp	4.22e-23
9	116319258	116319398	14671227	14671232	5	140bp	1.52e-19
21	9623259	9627109	26806757	26806806	49	3850bp	9.32e-16
12	3468878	3469262	17813045	17813051	6	384bp	3.64e-17
3	160162508	160162767	5903226	5903231	5	259bp	5.88e-11
14	105851816	105851889	20804731	20804736	5	73bp	6.21e-13
1	52659971	52660563	783254	783264	10	592bp	2.09e-13
X	62497181	62499993	28472718	28472771	53	2812bp	4.17e-15
12	12086794	12087359	17913136	17913142	6	565bp	1.21e-13
7	2069552	2069644	10886864	10886870	6	92bp	1.47e-09
3	77207890	77207995	5266899	5266904	5	105bp	6.05e-13
17	82174896	82175017	24088902	24088910	8	121bp	2.03e-25
20	51710217	51710260	26554581	26554586	5	43bp	2.83e-40
7	36635081	36635536	11225631	11225636	5	455bp	3.93e-14
22	16692101	16692513	27284678	27284684	6	412bp	2.08e-11
3	189286908	189287292	6134675	6134681	6	384bp	2.06e-16
6	154542670	154543169	10616806	10616813	7	499bp	3.28e-18
22	49927100	49927159	27826974	27826979	5	59bp	3.7e-13
19	56789415	56791646	25951086	25951097	11	2231bp	1.45e-12
3	9201922	9202235	4638548	4638555	7	313bp	1.62e-16
5	90208532	90208713	8517902	8517915	13	181bp	5.6e-24
20	40869382	40869983	26415051	26415061	10	601bp	5.67e-17
X	108174988	108175256	28782092	28782098	6	268bp	1.09e-11
1	43572601	43572833	689817	689825	8	232bp	4.88e-13
19	54845202	54845634	25910917	25910922	5	432bp	3.82e-12
7	112250078	112250335	11975542	11975550	8	257bp	6.63e-19
1	145409348	145409968	1404604	1404613	9	620bp	1.14e-18
9	92659806	92659974	14444794	14444799	5	168bp	1.78e-12
4	112377768	112378059	7162326	7162335	9	291bp	1.73e-24
10	69646147	69646706	15726253	15726265	12	559bp	1.57e-14
1	205689470	205689818	1941248	1941254	6	348bp	1.58e-21
14	93041057	93041325	20600595	20600600	5	268bp	1.89e-21
8	12691528	12691679	12619678	12619685	7	151bp	4.42e-20
17	38720399	38720670	23455429	23455441	12	271bp	2.61e-20
10	112531549	112531791	16139517	16139522	5	242bp	3.12e-17
18	39380341	39381294	24505160	24505176	16	953bp	4.87e-16
7	63801488	63802074	11497334	11497342	8	586bp	4.3e-15
10	71621368	71622628	15752399	15752422	23	1260bp	2.13e-13
17	77466546	77466882	23971093	23971105	12	336bp	1.34e-15
17	4740406	4740606	22974547	22974552	5	200bp	2.52e-31
7	97916295	97916863	11812390	11812399	9	568bp	2.51e-19
14	100840280	100840633	20698406	20698415	9	353bp	2.46e-13
15	63765455	63765689	21287222	21287227	5	234bp	1.36e-21
1	12833932	12834849	257755	257769	14	917bp	7.16e-11
16	34573661	34573724	22254118	22254124	6	63bp	1.44e-20
16	35145962	35146028	22264583	22264588	5	66bp	1.33e-19
2	8641573	8641692	2478988	2478993	5	119bp	7.27e-25
19	22669850	22670262	25379852	25379859	7	412bp	5.2e-31
10	58230076	58230309	15636161	15636166	5	233bp	1.85e-08
2	219506977	219507279	4288695	4288703	8	302bp	4.86e-11
2	236915828	236916672	4469357	4469368	11	844bp	3.51e-17
2	10427095	10427657	2506754	2506779	25	562bp	4.33e-16
20	11247538	11248112	26094927	26094937	10	574bp	8.22e-19
9	105782850	105782921	14574102	14574108	6	71bp	9.12e-51
11	63761197	63761372	17040556	17040561	5	175bp	5.96e-21
7	130297649	130298105	12103279	12103291	12	456bp	3.75e-12
3	55537940	55538592	5086035	5086046	11	652bp	3.65e-17
5	181028503	181028525	9302703	9302708	5	22bp	6.1e-41
2	16168700	16168923	2562286	2562294	8	223bp	3.23e-11
16	49600648	49600781	22345417	22345428	11	133bp	3.63e-26
6	156944236	156944582	10640310	10640317	7	346bp	3.87e-31
2	12083304	12083861	2530526	2530538	12	557bp	2.25e-12
14	70471000	70471428	20385002	20385008	6	428bp	4.89e-13
14	40629903	40630014	20142221	20142237	16	111bp	4.13e-34
X	130056028	130056172	28939754	28939761	7	144bp	1.38e-15
14	54871479	54871569	20243999	20244004	5	90bp	2.87e-28
9	106019149	106020038	14575821	14575828	7	889bp	8.64e-14
16	32886864	32891864	22235467	22235516	49	5000bp	2.74e-17
11	92828701	92828987	17370986	17370991	5	286bp	4.5e-16
19	8304958	8305161	25113897	25113909	12	203bp	1.92e-13
1	225945417	225946006	2116532	2116540	8	589bp	9.02e-19
11	9036577	9038095	16565496	16565508	12	1518bp	3.57e-23
1	161420816	161421597	1591609	1591634	25	781bp	8.66e-14
6	14282424	14282485	9474040	9474046	6	61bp	6.4e-42
12	132399823	132399870	19055690	19055695	5	47bp	1.76e-16
16	10973190	10973378	21936673	21936678	5	188bp	1.02e-32
X	154329473	154329589	29153467	29153473	6	116bp	5.02e-13
12	62770777	62771101	18374161	18374166	5	324bp	6.12e-17
17	73612911	73614334	23893802	23893838	36	1423bp	3.19e-08
15	95287270	95287903	21644289	21644307	18	633bp	4.5e-14
17	48013944	48015174	23606837	23606852	15	1230bp	9.21e-16
22	47027925	47028083	27771951	27771956	5	158bp	3.46e-21
19	8826542	8828291	25125014	25125032	18	1749bp	1.34e-46
6	143958802	143959336	10522189	10522201	12	534bp	8.1e-16
18	55892421	55893337	24632405	24632433	28	916bp	7.9e-17
X	13266585	13267137	28002734	28002743	9	552bp	1.47e-17
6	142898965	142900204	10513265	10513273	8	1239bp	3.48e-11
7	56388713	56389161	11405415	11405420	5	448bp	3.35e-15
8	10416907	10417525	12586914	12586929	15	618bp	8.25e-14
9	115627591	115627760	14667158	14667165	7	169bp	8.28e-12
21	31555281	31556082	26985236	26985249	13	801bp	1.02e-13
12	91376923	91377815	18561767	18561777	10	892bp	1.91e-17
7	56521838	56522042	11406731	11406737	6	204bp	2.58e-12
3	66620424	66620811	5180683	5180689	6	387bp	1.97e-17
10	84602375	84602817	15877151	15877167	16	442bp	1.08e-15
19	56814904	56815247	25951302	25951307	5	343bp	1e-16
3	36820361	36820917	4873941	4873946	5	556bp	2.02e-14
12	8789899	8790091	17883248	17883253	5	192bp	2.27e-21
8	128325759	128325910	13570584	13570592	8	151bp	1e-14
3	67567941	67568155	5187796	5187801	5	214bp	1.28e-17
20	733911	734338	25991829	25991837	8	427bp	8.1e-13
3	61688334	61688997	5139911	5139924	13	663bp	1.66e-12
1	12847829	12847941	257876	257882	6	112bp	9.5e-15
16	32842674	32845803	22234545	22234582	37	3129bp	2.03e-18
3	110888866	110889588	5503511	5503544	33	722bp	5.7e-19
19	855593	855799	24902285	24902305	20	206bp	1.79e-12
3	93468708	93471506	5392259	5392296	37	2798bp	2.63e-52
19	56899901	56900064	25952425	25952430	5	163bp	7.5e-13
5	53022779	53023321	8230488	8230495	7	542bp	5.3e-13
1	218034606	218034697	2047524	2047531	7	91bp	3e-11
9	65469760	65471278	14208956	14208966	10	1518bp	8.22e-13
14	105653204	105654809	20801021	20801048	27	1605bp	2.17e-12
10	31677609	31678072	15391213	15391221	8	463bp	3.11e-10
19	56865449	56865716	25952004	25952010	6	267bp	1.01e-18
11	2716055	2716222	16500255	16500263	8	167bp	5.69e-32
3	150107408	150108028	5830836	5830842	6	620bp	9.34e-13
3	138673446	138674176	5746855	5746860	5	730bp	5.07e-14
3	178860109	178860327	6028338	6028357	19	218bp	7.48e-13
15	18393227	18395462	20826200	20826235	35	2235bp	3.33e-12
19	22065302	22065499	25374026	25374031	5	197bp	1.11e-23
19	56808394	56809376	25951251	25951256	5	982bp	4.77e-17
12	42472184	42472939	18168189	18168196	7	755bp	7.71e-22
13	105282193	105282654	19790604	19790613	9	461bp	1.52e-12
10	69712299	69712686	15726976	15726990	14	387bp	6.84e-13
1	82847154	82848080	1009413	1009421	8	926bp	2.79e-15
4	137621045	137621344	7321161	7321167	6	299bp	7.26e-11
13	25910872	25911667	19198585	19198591	6	795bp	3.58e-19
9	123356855	123358794	14731832	14731861	29	1939bp	2.19e-12
3	54931044	54931656	5080783	5080790	7	612bp	1.05e-10
1	53129728	53129994	789967	789975	8	266bp	3.15e-11
5	103499088	103499438	8603037	8603046	9	350bp	1.08e-12
19	56432210	56432446	25946573	25946579	6	236bp	9.68e-20
20	14826895	14827306	26120110	26120119	9	411bp	3.53e-20
4	148320190	148323554	7400946	7400982	36	3364bp	1.25e-18
2	11481273	11481903	2522411	2522428	17	630bp	1.6e-12
X	16512072	16512337	28027457	28027462	5	265bp	5.05e-09
13	19345400	19345812	19121741	19121749	8	412bp	8.04e-11
5	16739876	16740580	7938421	7938435	14	704bp	1.97e-14
7	16678819	16678900	11050613	11050618	5	81bp	9.54e-21
19	22454683	22454803	25377498	25377503	5	120bp	1.47e-13
14	105749468	105750416	20803291	20803316	25	948bp	1.91e-17
10	22560948	22561059	15301864	15301869	5	111bp	3.43e-14
15	28286698	28287043	20937631	20937637	6	345bp	9.67e-10
10	3872744	3872949	15099339	15099345	6	205bp	7.49e-26
19	22571481	22571910	25378615	25378621	6	429bp	1.55e-10
1	30893693	30894102	527849	527858	9	409bp	1.34e-19
8	127692240	127692499	13563782	13563787	5	259bp	4.16e-11
4	112626220	112626762	7164771	7164777	6	542bp	2.38e-32
6	107803363	107804249	10256363	10256386	23	886bp	4.13e-18
17	82015760	82016116	24083419	24083431	12	356bp	3.98e-15
21	13850810	13851585	26858367	26858376	9	775bp	2.24e-12
2	146406057	146406182	3738574	3738581	7	125bp	2.46e-13
19	43078966	43081892	25683525	25683540	15	2926bp	1.26e-18
19	30060153	30060630	25474509	25474518	9	477bp	2.75e-14
14	32728137	32729297	20076687	20076694	7	1160bp	4.13e-12
13	114112617	114113056	19914849	19914862	13	439bp	1.08e-16
2	219019160	219019594	4280016	4280022	6	434bp	5.34e-11
19	3362660	3363433	24991237	24991247	10	773bp	3.71e-21
12	4947333	4947633	17830503	17830513	10	300bp	1.06e-12
6	86897870	86897991	10111871	10111876	5	121bp	4.02e-20
17	80116488	80116786	24029447	24029456	9	298bp	1.96e-18
4	182758118	182758573	7649322	7649334	12	455bp	2.17e-14
1	82230103	82230870	1005952	1005957	5	767bp	4.09e-16
10	17139613	17139913	15251530	15251535	5	300bp	5.01e-15
3	51703023	51703882	5040761	5040776	15	859bp	2.19e-12
17	13643130	13643698	23105796	23105802	6	568bp	2.97e-16
4	153988496	153989597	7445258	7445269	11	1101bp	2.26e-11
8	64719683	64719910	13105471	13105476	5	227bp	1.56e-17
10	78464948	78465664	15824704	15824717	13	716bp	3.28e-16
19	56815986	56816317	25951321	25951326	5	331bp	3.15e-21
20	62663402	62663673	26705454	26705460	6	271bp	1.51e-15
14	89441206	89441479	20554244	20554249	5	273bp	3.32e-15
19	1790815	1791039	24940739	24940750	11	224bp	5.4e-13
7	64319243	64319731	11502398	11502404	6	488bp	1.17e-51
6	59417352	59417528	9940057	9940063	6	176bp	1.58e-12
13	21796250	21797495	19153902	19153920	18	1245bp	4.35e-17
19	22777920	22779152	25380991	25381003	12	1232bp	2.92e-22
22	16622596	16624265	27284136	27284144	8	1669bp	3.13e-16
19	8816111	8816423	25124847	25124852	5	312bp	1.14e-39
10	125896445	125896522	16292104	16292116	12	77bp	1.79e-16
5	107565729	107566462	8625693	8625702	9	733bp	1.69e-10
X	9664339	9664579	27970576	27970582	6	240bp	2.59e-09
14	20079125	20079920	19968922	19968928	6	795bp	8.14e-29
14	105843886	105844242	20804574	20804580	6	356bp	8.44e-10
10	133469447	133469681	16420868	16420873	5	234bp	6.1e-23
20	38214915	38215194	26391353	26391360	7	279bp	5.09e-12
11	75979512	75979768	17249749	17249760	11	256bp	7.2e-29
X	17532232	17532500	28037799	28037805	6	268bp	7e-13
15	93280838	93281132	21627401	21627415	14	294bp	2.97e-14
9	36864660	36865043	14073038	14073062	24	383bp	7.3e-09
1	13245496	13246575	261513	261521	8	1079bp	1.99e-16
2	185423796	185425259	4019980	4020014	34	1463bp	3.49e-12
1	183945371	183946018	1773564	1773569	5	647bp	1.62e-10
9	41789549	41790206	14123961	14123968	7	657bp	2.62e-08
9	65515656	65516646	14209553	14209565	12	990bp	8.23e-15
14	99889581	99889635	20680548	20680553	5	54bp	3.38e-29
10	71528046	71528616	15751119	15751135	16	570bp	3.81e-22
15	60318215	60318488	21252038	21252043	5	273bp	2.18e-22
16	85500560	85500630	22753247	22753252	5	70bp	2.23e-19
13	18429798	18431742	19113321	19113334	13	1944bp	1.65e-12
16	72948333	72948545	22595118	22595123	5	212bp	9.66e-19
14	23538196	23538593	20009403	20009409	6	397bp	2.71e-07
15	78322120	78323720	21460644	21460687	43	1600bp	1.74e-12
17	1169391	1169870	22898610	22898626	16	479bp	4.94e-13
10	129863250	129863665	16341310	16341326	16	415bp	6.3e-09
9	2281237	2281519	13806370	13806378	8	282bp	7.44e-16
X	150225592	150226237	29098168	29098184	16	645bp	2.16e-11
20	33984240	33984399	26330138	26330144	6	159bp	7.13e-19
3	62013555	62014325	5142878	5142887	9	770bp	6.37e-20
3	77158753	77159166	5266519	5266524	5	413bp	3.49e-13
2	202137835	202137934	4136836	4136842	6	99bp	2.87e-11
9	134838996	134839136	14943815	14943825	10	140bp	7.49e-20
2	239291478	239292148	4508161	4508185	24	670bp	6.61e-15
13	19198314	19198582	19120517	19120522	5	268bp	1.48e-16
16	32110906	32112663	22226999	22227010	11	1757bp	1.1e-08
19	51500610	51500745	25854847	25854854	7	135bp	5.18e-09
8	32476800	32478318	12816153	12816170	17	1518bp	1.88e-10
3	138724225	138725003	5747245	5747254	9	778bp	2.75e-11
8	12588268	12588851	12618093	12618102	9	583bp	2.27e-11
12	62712711	62712968	18373616	18373622	6	257bp	5.75e-21
17	80102366	80102687	24029020	24029029	9	321bp	2.03e-17
20	37565338	37565737	26383541	26383550	9	399bp	5.31e-11
2	16329930	16330594	2563949	2563963	14	664bp	1.1e-14
12	77432666	77433912	18480994	18481004	10	1246bp	6.94e-13
22	27494666	27495253	27453733	27453755	22	587bp	7.53e-19
3	149196713	149197632	5823528	5823543	15	919bp	3.19e-19
2	235053791	235053937	4441400	4441408	8	146bp	1.05e-14
8	143481597	143481679	13737064	13737069	5	82bp	9.54e-16
1	43028598	43028783	682300	682305	5	185bp	9.38e-11
11	117214545	117215010	17556066	17556071	5	465bp	1.29e-11
11	44512844	44513521	16836003	16836016	13	677bp	6.82e-12
9	97271399	97271797	14505895	14505915	20	398bp	6.64e-26
8	139821774	139822169	13662716	13662729	13	395bp	3.35e-15
9	1221225	1221502	13797965	13797970	5	277bp	2.11e-13
2	36789180	36789536	2760357	2760367	10	356bp	6.19e-13
5	138709286	138709434	8864450	8864456	6	148bp	5.43e-22
7	64357483	64359232	11502615	11502624	9	1749bp	5.37e-35
1	184668962	184669353	1779111	1779118	7	391bp	9.35e-15
13	19431863	19433291	19122699	19122716	17	1428bp	1.91e-13
11	116184963	116185034	17544249	17544254	5	71bp	6.43e-10
19	11704545	11704967	25182995	25183001	6	422bp	4.11e-13
7	84055532	84055594	11723608	11723615	7	62bp	1.3e-12
7	21867001	21868934	11087721	11087736	15	1933bp	3.44e-15
6	14380644	14382106	9474920	9474943	23	1462bp	8.56e-12
11	19771363	19772074	16662795	16662804	9	711bp	1.74e-18
18	15490850	15492121	24281202	24281229	27	1271bp	1.04e-16
14	39033604	39034902	20131687	20131692	5	1298bp	2.31e-10
19	5150460	5151095	25044321	25044350	29	635bp	4.68e-38
12	39393935	39394762	18147728	18147736	8	827bp	3.48e-13
1	13169400	13169646	260665	260671	6	246bp	7.11e-09
19	54740457	54741227	25909598	25909603	5	770bp	1.67e-10
15	66180715	66181316	21318617	21318626	9	601bp	6.02e-14
7	1010568	1010891	10852916	10852928	12	323bp	3.73e-16
10	130105699	130105922	16346188	16346198	10	223bp	3.03e-17
19	22496501	22497147	25377724	25377730	6	646bp	2.71e-17
7	87039199	87040099	11739253	11739281	28	900bp	8.95e-12
11	19187279	19188204	16657563	16657575	12	925bp	1.05e-14
22	12490542	12492985	27232577	27232590	13	2443bp	1.98e-12
14	104777618	104777920	20775422	20775431	9	302bp	2.99e-12
3	113297474	113298056	5520054	5520059	5	582bp	4.38e-22
2	174124105	174124540	3939678	3939684	6	435bp	2.06e-14
19	4291293	4291565	25020121	25020126	5	272bp	1.62e-05
12	70554870	70555428	18437449	18437454	5	558bp	3.93e-10
12	56558194	56558298	18324515	18324521	6	104bp	5.2e-13
9	65475980	65476309	14209040	14209048	8	329bp	9.55e-15
16	33992172	33992691	22247018	22247027	9	519bp	3.28e-09
12	49883111	49883301	18236061	18236067	6	190bp	8.98e-08
12	54356670	54358005	18300030	18300038	8	1335bp	9.63e-16
1	228911171	228912094	2160233	2160249	16	923bp	4.82e-14
16	32901950	32902723	22235610	22235631	21	773bp	4.36e-13
3	120200615	120201022	5566788	5566793	5	407bp	5.74e-24
2	187510912	187511146	4031635	4031642	7	234bp	2.77e-14
9	136021350	136021378	14970627	14970632	5	28bp	2.41e-31
19	57067075	57067636	25954879	25954884	5	561bp	1.73e-15
7	63477867	63478237	11491794	11491802	8	370bp	1.11e-10
7	63811797	63812986	11497414	11497423	9	1189bp	5.08e-10
11	69862420	69862864	17167868	17167886	18	444bp	8.31e-07
19	57094212	57094379	25955359	25955364	5	167bp	1.02e-10
3	193772067	193772572	6168436	6168449	13	505bp	3.08e-11
2	241051859	241052054	4542877	4542883	6	195bp	3.58e-13
1	30880171	30881015	527639	527658	19	844bp	5.81e-15
17	9249279	9249425	23055256	23055262	6	146bp	1.65e-24
15	36897035	36898798	21031924	21031945	21	1763bp	1.16e-10
7	78514642	78514831	11688859	11688864	5	189bp	2.2e-13
22	45284273	45284426	27734358	27734365	7	153bp	2.54e-10
2	94827661	94829557	3261293	3261301	8	1896bp	1.71e-09
7	134098041	134098325	12139115	12139120	5	284bp	5.5e-23
22	16769206	16771561	27285357	27285371	14	2355bp	2.68e-09
11	59528460	59529320	16982662	16982678	16	860bp	4.71e-12
14	105593135	105596881	20799495	20799616	121	3746bp	5.06e-19
1	16115741	16116413	303724	303748	24	672bp	9.86e-19
1	208349700	208350168	1967751	1967760	9	468bp	5.24e-11
17	79849998	79850209	24022632	24022637	5	211bp	7.8e-16
9	38344983	38345779	14090965	14090972	7	796bp	3.89e-18
17	65573165	65573505	23805697	23805704	7	340bp	5.81e-14
14	68690609	68691594	20365461	20365492	31	985bp	6.87e-20
5	141501983	141502135	8904275	8904280	5	152bp	7.36e-14
14	68538867	68539899	20363724	20363735	11	1032bp	3.93e-17
2	106165276	106165829	3383395	3383404	9	553bp	2.37e-17
12	34334858	34335046	18091183	18091190	7	188bp	1.26e-13
12	24015632	24016191	18002986	18002992	6	559bp	5.66e-14
16	11518110	11518488	21945806	21945813	7	378bp	7.44e-15
22	11266411	11271098	27223642	27223760	118	4687bp	1.57e-29
22	16550276	16551568	27282939	27282949	10	1292bp	8.06e-14
1	64493633	64494030	891277	891284	7	397bp	1.61e-13
14	100830637	100831729	20698181	20698202	21	1092bp	3.93e-18
3	70963581	70963942	5211806	5211815	9	361bp	1.17e-17
1	18657386	18658312	343721	343741	20	926bp	4.6e-08
17	71033432	71033867	23863486	23863491	5	435bp	1.02e-08
19	1677752	1677969	24937069	24937074	5	217bp	3.97e-06
15	81995163	81995328	21499573	21499583	10	165bp	1.31e-09
2	16084189	16084270	2561319	2561325	6	81bp	1.93e-16
8	38503859	38504155	12866289	12866295	6	296bp	5.72e-13
13	94144013	94144362	19687748	19687755	7	349bp	1.22e-17
X	58108790	58109308	28392467	28392475	8	518bp	3.34e-14
2	2850973	2851229	2417528	2417534	6	256bp	6.42e-16
14	68593833	68594347	20364357	20364366	9	514bp	9.42e-08
13	100508371	100508680	19754003	19754010	7	309bp	8.91e-18
18	62720638	62721039	24695140	24695153	13	401bp	4.22e-13
8	143464191	143464210	13736566	13736572	6	19bp	8.08e-14
4	110411281	110411822	7149007	7149022	15	541bp	5.05e-20
1	102106251	102108024	1149427	1149433	6	1773bp	1.47e-10
20	31425133	31428702	26291104	26291237	133	3569bp	2.05e-42
6	157168604	157168918	10643027	10643033	6	314bp	9.22e-41
8	60872188	60872699	13079181	13079190	9	511bp	4.1e-15
13	23631518	23633109	19172955	19172963	8	1591bp	3.1e-15
15	60076055	60077442	21250093	21250111	18	1387bp	6.22e-12
6	113318040	113318207	10305819	10305825	6	167bp	1.38e-13
16	88514930	88515059	22821377	22821383	6	129bp	8.51e-14
18	61947969	61949066	24687136	24687147	11	1097bp	5.24e-13
10	132744050	132744363	16396425	16396431	6	313bp	1.53e-19
9	124591489	124592400	14749420	14749431	11	911bp	3.37e-19
14	105773348	105773850	20803811	20803819	8	502bp	7.8e-07
2	6449070	6449741	2457753	2457760	7	671bp	1.38e-10
19	22070560	22071708	25374067	25374072	5	1148bp	2.89e-12
11	1348844	1349693	16467539	16467577	38	849bp	1.67e-10
6	35058110	35058359	9712258	9712268	10	249bp	3.85e-11
3	115862416	115863167	5538159	5538166	7	751bp	1.59e-09
3	61141172	61141893	5135097	5135106	9	721bp	2.01e-13
18	79661914	79663746	24862585	24862597	12	1832bp	2.39e-14
1	13350449	13352345	262689	262703	14	1896bp	8.01e-13
3	113104416	113105365	5518229	5518241	12	949bp	2.45e-12
11	120195286	120196179	17599312	17599327	15	893bp	6.18e-14
11	125979444	125979677	17659838	17659844	6	233bp	2.26e-17
17	57271396	57271878	23700479	23700485	6	482bp	3.46e-13
20	22653877	22654100	26192436	26192445	9	223bp	2.35e-09
4	86959663	86960596	6995450	6995462	12	933bp	1.34e-11
10	101322688	101322989	16038028	16038044	16	301bp	1.39e-10
7	152753477	152754393	12336447	12336453	6	916bp	1.15e-18
16	19556268	19556443	22053445	22053450	5	175bp	4.91e-18
4	190051285	190054251	7740597	7740644	47	2966bp	2.84e-18
4	172842872	172843427	7573390	7573398	8	555bp	2.94e-13
3	30084975	30085912	4823827	4823832	5	937bp	5.45e-13
16	12105918	12106059	21956169	21956175	6	141bp	3.6e-20
5	37689048	37689116	8091041	8091046	5	68bp	1.66e-18
1	42960476	42961966	681286	681301	15	1490bp	6.14e-15
1	43006229	43006591	681909	681914	5	362bp	5.44e-17
1	94592218	94592599	1101156	1101162	6	381bp	3.22e-14
22	46812938	46813201	27768039	27768049	10	263bp	1.69e-16
9	123420324	123420457	14733325	14733332	7	133bp	5.3e-16
19	24075442	24075537	25394228	25394235	7	95bp	3.08e-25
21	13824488	13825073	26858150	26858155	5	585bp	1.71e-10
7	140562621	140563181	12203647	12203653	6	560bp	1.35e-14
14	105943030	105943147	20806479	20806485	6	117bp	8.58e-14
6	22009005	22009477	9554324	9554330	6	472bp	6.46e-27
7	56328626	56328883	11404240	11404247	7	257bp	5.24e-10
19	56834299	56836037	25951517	25951527	10	1738bp	3.9e-16
12	12521431	12521496	17918433	17918438	5	65bp	3.78e-12
X	130009652	130010000	28938957	28938963	6	348bp	3e-09
X	24876470	24877398	28107965	28107977	12	928bp	1.34e-11
8	73489435	73490310	13174584	13174592	8	875bp	1.16e-15
15	55718197	55718415	21208506	21208511	5	218bp	1.75e-17
2	241666687	241667061	4555552	4555581	29	374bp	2.3e-11
8	126911520	126912023	13558174	13558183	9	503bp	7.76e-18
17	37659955	37660131	23437055	23437060	5	176bp	3.27e-14
14	19202042	19202605	19962418	19962427	9	563bp	5.35e-21
18	25038365	25038548	24402430	24402438	8	183bp	3.37e-19
7	70419880	70420590	11570845	11570854	9	710bp	2.03e-16
8	140197416	140197569	13669062	13669067	5	153bp	1.72e-10
X	58468090	58469511	28396042	28396053	11	1421bp	2.59e-19
19	56927669	56927921	25952790	25952796	6	252bp	3.04e-12
20	36173453	36173997	26361467	26361483	16	544bp	1.78e-06
11	64070299	64070673	17047710	17047723	13	374bp	1.36e-14
X	46488757	46488961	28275027	28275035	8	204bp	4.13e-15
X	136656440	136656983	28998261	28998267	6	543bp	1.07e-08
17	27338753	27339099	23309652	23309661	9	346bp	7.36e-15
2	94788274	94788577	3261093	3261099	6	303bp	7.4e-20
18	48968301	48969026	24578395	24578406	11	725bp	5.37e-22
17	75045384	75046018	23918393	23918404	11	634bp	3.51e-07
13	51637944	51638603	19424556	19424565	9	659bp	3.97e-12
1	161472268	161472685	1594570	1594603	33	417bp	3.07e-16
3	194286547	194287169	6175546	6175567	21	622bp	2.4e-14
10	39986746	39987274	15471838	15471847	9	528bp	2.1e-11
12	116792455	116792842	18816220	18816232	12	387bp	3.09e-14
13	44420668	44420879	19360987	19360992	5	211bp	1.43e-35
19	8808552	8809059	25124787	25124793	6	507bp	5.24e-23
1	61372093	61373301	862226	862231	5	1208bp	6.03e-20
16	78278753	78279086	22655012	22655019	7	333bp	1.27e-17
11	55986275	55986513	16954386	16954404	18	238bp	1.04e-21
14	64836462	64836669	20332325	20332331	6	207bp	1.46e-32
15	69526326	69527104	21357827	21357839	12	778bp	9.09e-16
1	1288222	1288344	25486	25500	14	122bp	9.05e-08
12	132387407	132388506	19055202	19055236	34	1099bp	4.44e-08
14	32726427	32726823	20076675	20076681	6	396bp	9.77e-22
2	24026093	24026670	2626788	2626793	5	577bp	3.67e-23
5	67817132	67817757	8338087	8338093	6	625bp	1.07e-17
7	141584910	141585490	12214212	12214217	5	580bp	8.95e-11
7	57303833	57304240	11416579	11416586	7	407bp	6.19e-17
17	57537418	57538468	23703967	23703989	22	1050bp	4.24e-07
13	19427273	19427379	19122666	19122671	5	106bp	1.27e-15
9	121819018	121819250	14715135	14715140	5	232bp	4.4e-13
19	56889307	56889955	25952293	25952299	6	648bp	3.1e-18
8	141360479	141360786	13689814	13689826	12	307bp	7.46e-14
4	127048617	127049547	7255677	7255683	6	930bp	2.58e-13
3	124158066	124158958	5601038	5601046	8	892bp	9.9e-16
19	8788190	8788396	25124568	25124575	7	206bp	1.06e-13
17	27002795	27003005	23306542	23306548	6	210bp	5.08e-12
19	22266624	22267656	25375630	25375635	5	1032bp	1.24e-13
17	12222159	12222530	23091177	23091184	7	371bp	1.46e-18
6	21136903	21137186	9543372	9543378	6	283bp	5.72e-24
11	69151954	69152114	17154932	17154937	5	160bp	5.63e-10
19	56821035	56821513	25951376	25951381	5	478bp	1.84e-13
1	6280857	6280952	142357	142364	7	95bp	7.92e-10
22	23242148	23243469	27394642	27394662	20	1321bp	5.38e-11
2	217198592	217199513	4258048	4258056	8	921bp	3.32e-13
1	164670516	164670996	1618446	1618451	5	480bp	3.44e-15
21	29420206	29423350	26967228	26967249	21	3144bp	4.29e-18
7	30656284	30656575	11174510	11174517	7	291bp	1.55e-15
4	184389769	184389903	7671835	7671840	5	134bp	1.64e-20
1	156866531	156866906	1550713	1550720	7	375bp	8.42e-12
22	16642331	16644908	27284236	27284248	12	2577bp	1.55e-14
20	38342200	38342605	26392864	26392872	8	405bp	1.7e-08
5	17147262	17147457	7944717	7944724	7	195bp	3.29e-18
10	78909166	78909408	15828758	15828763	5	242bp	4.1e-07
1	145899192	145899554	1410678	1410685	7	362bp	1.2e-28
19	4676365	4676500	25030900	25030912	12	135bp	6.01e-13
19	22066242	22067619	25374035	25374042	7	1377bp	6.35e-12
1	214514910	214515164	2023400	2023407	7	254bp	6.43e-09
X	50061961	50066896	28322071	28322112	41	4935bp	4.9e-12
9	2812913	2813193	13810371	13810376	5	280bp	4.91e-13
2	36824172	36824629	2760804	2760811	7	457bp	2e-11
4	2092340	2092554	6293188	6293194	6	214bp	2.1e-12
13	19113766	19113980	19119372	19119378	6	214bp	1.36e-09
17	20868238	20869850	23207582	23207619	37	1612bp	1.17e-27
1	231093403	231093990	2186074	2186086	12	587bp	5.79e-08
10	132722264	132723027	16395638	16395675	37	763bp	1.64e-18
12	132535108	132535408	19060319	19060330	11	300bp	5.4e-16
3	10226390	10226647	4654035	4654041	6	257bp	4.6e-11
16	32938848	32941764	22236162	22236201	39	2916bp	1.12e-20
7	131569100	131569260	12116912	12116917	5	160bp	2.21e-07
19	56818909	56819899	25951364	25951371	7	990bp	1.94e-14
6	112501885	112503944	10301222	10301244	22	2059bp	5.86e-09
X	53369367	53369884	28352843	28352852	9	517bp	3.54e-20
19	8815100	8815872	25124842	25124847	5	772bp	2.71e-29
19	52715981	52717228	25871114	25871127	13	1247bp	4.17e-13
15	96598121	96598701	21656855	21656862	7	580bp	8.77e-14
5	77850437	77850578	8430041	8430048	7	141bp	1.42e-31
17	41442688	41443138	23495568	23495573	5	450bp	6.51e-15
16	78823148	78823339	22661326	22661331	5	191bp	1.69e-13
11	15711291	15711767	16625204	16625209	5	476bp	3.69e-13
6	44664549	44664891	9830146	9830151	5	342bp	4.93e-17
3	141071165	141071296	5766033	5766038	5	131bp	1.32e-09
2	128632499	128632644	3599334	3599341	7	145bp	1.79e-19
9	113738629	113739242	14648651	14648661	10	613bp	8.75e-18
19	22681105	22682277	25379958	25379964	6	1172bp	1.28e-17
X	15413224	15413409	28018892	28018898	6	185bp	5.85e-10
1	209131090	209131115	1973217	1973222	5	25bp	7.58e-14
3	194750524	194750685	6183383	6183388	5	161bp	7.33e-11
19	56829506	56829942	25951480	25951487	7	436bp	9.14e-13
10	75883200	75884241	15801495	15801504	9	1041bp	4.33e-21
9	128382844	128384169	14808050	14808072	22	1325bp	2.31e-13
X	62175176	62178820	28467305	28467376	71	3644bp	1.62e-12
7	42214095	42214392	11270860	11270867	7	297bp	6.37e-15
22	16687904	16688420	27284625	27284630	5	516bp	1.75e-09
5	77847767	77848479	8430013	8430026	13	712bp	1.36e-11
14	106401682	106403150	20810813	20810847	34	1468bp	6.78e-17
21	9797249	9800901	26808734	26808771	37	3652bp	2.69e-17
21	8778627	8780018	26801120	26801133	13	1391bp	8.45e-12
17	71032455	71033358	23863476	23863485	9	903bp	1.12e-13
6	148863886	148864140	10559305	10559310	5	254bp	5.53e-06
22	33533220	33533486	27535227	27535236	9	266bp	3.46e-11
14	105714112	105715678	20802440	20802486	46	1566bp	4e-07
18	75454590	75455540	24794688	24794723	35	950bp	3.23e-21
22	38075698	38075983	27600714	27600720	6	285bp	6.75e-21
21	45488182	45488645	27191571	27191584	13	463bp	4.71e-28
9	8450863	8451167	13856162	13856167	5	304bp	3.13e-10
10	133474024	133474469	16420936	16420941	5	445bp	2.12e-17
1	204342904	204343108	1923545	1923551	6	204bp	6.19e-24
11	61012504	61013031	16997614	16997621	7	527bp	2.57e-09
18	76522011	76522247	24807806	24807812	6	236bp	1.71e-19
1	13391323	13392142	263222	263227	5	819bp	6.48e-08
2	128644118	128645591	3599475	3599490	15	1473bp	1.02e-11
22	26689591	26690333	27445033	27445046	13	742bp	6.49e-17
11	53483090	53485825	16933368	16933404	36	2735bp	1.56e-08
2	15980710	15980899	2560001	2560007	6	189bp	2.49e-15
10	121683844	121684188	16235526	16235533	7	344bp	2.38e-14
6	33607141	33607629	9689781	9689788	7	488bp	1.32e-10
19	8819895	8820187	25124889	25124895	6	292bp	2.57e-46
18	76262801	76263909	24802926	24802948	22	1108bp	3.39e-11
20	47804192	47804444	26496513	26496524	11	252bp	3.99e-17
8	93139430	93139688	13301493	13301498	5	258bp	9.17e-10
8	38440348	38441212	12865159	12865186	27	864bp	1.74e-10
19	54710250	54710482	25909279	25909286	7	232bp	5.85e-09
5	140103121	140105086	8883397	8883405	8	1965bp	1.4e-19
10	132783369	132783486	16397831	16397841	10	117bp	5.48e-20
1	12856205	12857207	257983	257990	7	1002bp	7.98e-15
4	154632075	154632550	7449756	7449761	5	475bp	6.17e-11
15	67401412	67401870	21334007	21334013	6	458bp	4.72e-17
X	69149605	69150831	28515532	28515568	36	1226bp	2.3e-07
1	208180027	208180368	1965994	1966001	7	341bp	4.93e-15
14	105731081	105731580	20802800	20802813	13	499bp	1.16e-14
11	87082625	87083173	17337258	17337263	5	548bp	5.22e-12
9	89412559	89413420	14409211	14409221	10	861bp	2.41e-15
22	16657042	16657720	27284370	27284375	5	678bp	3.1e-15
9	43333636	43336774	14138360	14138459	99	3138bp	3.93e-21
22	16401838	16402188	27281823	27281828	5	350bp	5.23e-12
2	120898965	120899628	3527213	3527229	16	663bp	4.15e-11
20	37267681	37267949	26378877	26378889	12	268bp	5.97e-09
17	26620385	26625143	23301178	23301242	64	4758bp	2.39e-17
19	18452837	18452970	25320367	25320372	5	133bp	6.44e-17
4	65998641	65999241	6849696	6849720	24	600bp	1.47e-12
9	89808188	89808600	14414727	14414735	8	412bp	2.17e-16
16	73033795	73034267	22596602	22596612	10	472bp	2.77e-15
3	135438929	135439752	5719480	5719503	23	823bp	3.71e-14
4	1361636	1361839	6272737	6272744	7	203bp	1.17e-20
16	69943333	69943433	22556498	22556503	5	100bp	1.04e-14
6	35147719	35148348	9713574	9713587	13	629bp	7.97e-09
19	22504626	22506300	25377827	25377839	12	1674bp	2.08e-11
1	114133202	114133419	1245910	1245916	6	217bp	1.14e-25
13	19224816	19225261	19120830	19120836	6	445bp	3.45e-11
11	116457720	116458008	17546839	17546847	8	288bp	2e-08
16	56631389	56631590	22415667	22415672	5	201bp	1.76e-16
22	15917692	15920591	27275775	27275792	17	2899bp	1.39e-16
22	11970007	11971034	27229374	27229385	11	1027bp	2.91e-15
8	28497515	28497884	12778888	12778893	5	369bp	1.91e-16
1	246674011	246674418	2350159	2350170	11	407bp	4.55e-15
14	106708809	106709820	20813731	20813740	9	1011bp	4.16e-08
10	75076052	75076546	15792648	15792653	5	494bp	1.93e-21
11	34288348	34288856	16764464	16764472	8	508bp	1.73e-11
X	153735998	153736172	29139101	29139110	9	174bp	2.88e-20
2	241947209	241947393	4563619	4563632	13	184bp	2.93e-08
4	3407143	3407442	6318170	6318189	19	299bp	1.02e-18
16	89966953	89967242	22867839	22867848	9	289bp	1.12e-14
6	3193379	3193779	9354350	9354368	18	400bp	1.41e-15
7	56354417	56354768	11404597	11404603	6	351bp	6.6e-17
12	106898254	106898867	18693458	18693469	11	613bp	6.23e-09
19	22396858	22401781	25376693	25376727	34	4923bp	3.81e-20
4	61646884	61647284	6826021	6826044	23	400bp	2.65e-24
10	38864460	38864656	15460067	15460074	7	196bp	2.99e-11
8	144151697	144152002	13759646	13759662	16	305bp	4.24e-13
X	69088289	69088776	28514801	28514812	11	487bp	5.73e-10
17	36879732	36880211	23427326	23427338	12	479bp	5.42e-16
1	234795910	234796686	2223485	2223493	8	776bp	1.03e-10
3	78894717	78895237	5277988	5277993	5	520bp	5.36e-12
15	78315792	78316851	21460553	21460572	19	1059bp	1.28e-07
15	27398907	27399691	20926578	20926589	11	784bp	2.65e-09
3	65509523	65509669	5169853	5169865	12	146bp	2.09e-09
2	69005131	69006034	3035723	3035731	8	903bp	7.33e-14
21	13491150	13492021	26855202	26855208	6	871bp	6.18e-19
2	234448785	234449443	4433627	4433638	11	658bp	2.72e-10
20	10712039	10712342	26091559	26091564	5	303bp	4.87e-09
7	56536255	56536808	11406855	11406860	5	553bp	3.49e-16
2	205585486	205585924	4168627	4168634	7	438bp	3.17e-18
3	59854084	59854476	5126316	5126327	11	392bp	3.3e-11
14	105758990	105760041	20803409	20803423	14	1051bp	1.09e-10
17	57545405	57545762	23704068	23704074	6	357bp	9.08e-11
3	128167616	128167698	5648895	5648901	6	82bp	7.38e-17
11	36126516	36126923	16779658	16779666	8	407bp	1.27e-10
22	38046278	38046825	27600043	27600053	10	547bp	2.39e-12
12	56805017	56805855	18328659	18328667	8	838bp	4.05e-20
16	49821568	49822089	22348784	22348794	10	521bp	3.52e-16
13	111492485	111493415	19856558	19856580	22	930bp	8.72e-12
3	141947916	141948029	5775248	5775254	6	113bp	9.94e-20
19	4172472	4172745	25016983	25016989	6	273bp	9.1e-08
10	75259642	75259769	15795359	15795371	12	127bp	1.42e-29
12	54133914	54134094	18296718	18296724	6	180bp	3.64e-13
22	15405757	15410547	27270475	27270526	51	4790bp	2.49e-09
16	718034	718159	21745881	21745891	10	125bp	1.18e-06
6	87903453	87903583	10120830	10120839	9	130bp	3.19e-10
2	170214471	170215559	3901767	3901776	9	1088bp	1.58e-11
19	14450441	14450710	25239052	25239064	12	269bp	1.18e-21
4	190021843	190022374	7740021	7740081	60	531bp	1.32e-29
6	45512761	45513517	9836509	9836521	12	756bp	4.12e-17
6	37566809	37567125	9747038	9747043	5	316bp	1.61e-14
19	57083100	57083271	25955140	25955145	5	171bp	1.76e-10
1	10178742	10180037	212012	212052	40	1295bp	1.03e-15
21	13048693	13052995	26852230	26852267	37	4302bp	1.92e-12
11	114211633	114212563	17527789	17527810	21	930bp	2.42e-15
X	58247635	58248092	28393654	28393660	6	457bp	6.37e-09
1	244161009	244161440	2317394	2317399	5	431bp	4.65e-11
9	128042116	128042323	14800544	14800549	5	207bp	3.04e-14
10	71672205	71672654	15753209	15753219	10	449bp	2.83e-13
19	31629408	31630272	25493161	25493181	20	864bp	3.58e-11
1	13045723	13047176	259392	259414	22	1453bp	7.22e-14
15	55736921	55737276	21208722	21208727	5	355bp	3.24e-10
1	243345891	243346697	2309300	2309307	7	806bp	1.91e-12
7	63814642	63815051	11497430	11497436	6	409bp	2.58e-10
15	70049795	70049996	21363100	21363111	11	201bp	2.11e-24
22	19728945	19729154	27333034	27333042	8	209bp	3.32e-07
2	157932230	157934059	3815624	3815647	23	1829bp	1.13e-08
X	70171180	70172265	28523932	28523937	5	1085bp	1.74e-17
19	56803620	56806639	25951226	25951244	18	3019bp	1.46e-15
11	19832189	19832413	16663344	16663349	5	224bp	4.53e-14
18	12458775	12459074	24247925	24247931	6	299bp	6.15e-16
22	22254869	22255083	27383116	27383123	7	214bp	2.71e-05
X	58241158	58241446	28393594	28393600	6	288bp	2.08e-08
1	13056559	13058147	259494	259507	13	1588bp	6.68e-17
19	15714098	15714931	25261032	25261043	11	833bp	8.47e-14
19	8803864	8804304	25124756	25124761	5	440bp	3.96e-28
5	93407067	93407792	8537661	8537672	11	725bp	1.43e-11
6	163099734	163099997	10713750	10713765	15	263bp	4.55e-14
X	58278246	58278430	28394551	28394558	7	184bp	1.31e-12
8	144223980	144224186	13761200	13761208	8	206bp	4.76e-11
4	137543022	137543689	7320688	7320693	5	667bp	2.6e-10
X	58291689	58292394	28394894	28394904	10	705bp	1.09e-09
14	105311959	105312164	20790640	20790647	7	205bp	2.79e-10
6	1621652	1621715	9334184	9334190	6	63bp	2.33e-15
20	54661827	54662520	26587813	26587825	12	693bp	3.18e-08
14	105701878	105704187	20802202	20802221	19	2309bp	1.58e-10
2	44779278	44779468	2836127	2836133	6	190bp	3.81e-18
19	58329099	58329182	25974991	25974996	5	83bp	4.06e-12
18	5123146	5123658	24167568	24167576	8	512bp	1.03e-10
19	22492581	22493896	25377699	25377708	9	1315bp	1.02e-11
2	26709836	26710186	2663313	2663325	12	350bp	3.07e-11
7	139494936	139495655	12188272	12188279	7	719bp	2.92e-10
7	159026275	159026536	12440539	12440549	10	261bp	2.19e-13
7	57826234	57829563	11422072	11422090	18	3329bp	1.67e-11
9	117739330	117740342	14680881	14680897	16	1012bp	1.36e-13
2	16216704	16216856	2562811	2562819	8	152bp	2.62e-11
7	56417288	56419627	11405685	11405696	11	2339bp	2.64e-12
13	19239344	19239754	19120957	19120962	5	410bp	3.07e-09
16	33616693	33616817	22242934	22242939	5	124bp	2.42e-09
21	13499658	13501515	26855266	26855272	6	1857bp	5.89e-10
2	100041991	100042394	3322700	3322713	13	403bp	1.79e-12
12	113161479	113162355	18773983	18774018	35	876bp	2.01e-14
3	182500144	182500778	6057368	6057382	14	634bp	5.38e-08
2	75406072	75406962	3106483	3106490	7	890bp	1.68e-11
16	49810905	49811282	22348620	22348629	9	377bp	2.05e-11
19	22363511	22364494	25376392	25376403	11	983bp	2.08e-15
3	62421172	62421793	5146979	5146996	17	621bp	1.78e-13
13	19058110	19058429	19118764	19118769	5	319bp	6.74e-12
19	16332413	16332581	25271019	25271024	5	168bp	1.97e-13
12	106446077	106447004	18689306	18689318	12	927bp	3.64e-09
19	3464704	3464989	24994262	24994282	20	285bp	1.29e-11
12	24015187	24015508	18002979	18002985	6	321bp	9.2e-10
7	56435020	56435195	11405833	11405838	5	175bp	4.33e-10
X	40459488	40460090	28223742	28223750	8	602bp	2.54e-10
13	50185278	50186177	19412978	19413013	35	899bp	2.9e-18
19	22241176	22242505	25375402	25375408	6	1329bp	2.75e-13
9	86578064	86578267	14378569	14378579	10	203bp	2.13e-18
2	16167952	16168498	2562276	2562284	8	546bp	7.57e-22
19	22002195	22003909	25373412	25373418	6	1714bp	7.14e-14
11	119970641	119970805	17596476	17596482	6	164bp	7.94e-09
22	37305076	37305408	27583259	27583265	6	332bp	2.84e-10
9	37927092	37927370	14085991	14085996	5	278bp	6.43e-05
4	185054311	185054811	7681380	7681388	8	500bp	5.12e-13
1	122088662	122092222	1316771	1316854	83	3560bp	1.19e-14
10	14056461	14057362	15218124	15218132	8	901bp	2.18e-10
21	13895280	13896148	26858659	26858665	6	868bp	1.42e-06
9	65422905	65423383	14208164	14208173	9	478bp	2.6e-16
19	54743496	54743930	25909613	25909621	8	434bp	2.55e-14
4	103256254	103257576	7101509	7101516	7	1322bp	6.86e-16
10	126748485	126749036	16300959	16300965	6	551bp	6.98e-11
16	85583497	85584499	22755570	22755600	30	1002bp	2.49e-12
5	34483580	34483772	8064482	8064487	5	192bp	3.68e-08
15	40444776	40444956	21061570	21061575	5	180bp	3.51e-12
9	127873462	127873579	14796875	14796880	5	117bp	8.81e-07
19	22321326	22322132	25376051	25376089	38	806bp	1.72e-16
19	22733056	22733716	25380603	25380608	5	660bp	5.98e-11
9	41253385	41254009	14119130	14119139	9	624bp	2.25e-12
9	29450412	29450455	14002305	14002310	5	43bp	2.47e-35
13	19147220	19148113	19119784	19119793	9	893bp	2.21e-15
13	100510228	100510850	19754034	19754040	6	622bp	9.55e-17
17	26596818	26598330	23300878	23300897	19	1512bp	8.09e-09
3	50342835	50343070	5025954	5025960	6	235bp	4.7e-16
21	46381573	46381875	27212316	27212321	5	302bp	2.53e-13
1	8302390	8302691	178570	178580	10	301bp	8.81e-12
1	143188787	143189007	1375201	1375210	9	220bp	1.77e-10
19	22668038	22668716	25379837	25379843	6	678bp	3.9e-19
11	115112766	115113175	17534745	17534752	7	409bp	3.39e-08
10	125894837	125895859	16292000	16292022	22	1022bp	1.7e-23
15	37057259	37057806	21033203	21033212	9	547bp	2.97e-11
14	105635923	105636183	20800548	20800553	5	260bp	3.43e-08
13	18958286	18959309	19117822	19117832	10	1023bp	6.67e-14
8	30911290	30911445	12805353	12805361	8	155bp	2.62e-16
2	173415743	173416245	3933234	3933247	13	502bp	5.03e-10
7	151138493	151138647	12310152	12310157	5	154bp	2.38e-10
1	101069259	101069625	1143352	1143358	6	366bp	2.4e-14
19	55927184	55927916	25937490	25937501	11	732bp	7.94e-14
5	77847047	77847336	8429999	8430006	7	289bp	2.49e-07
4	3304005	3304428	6316222	6316228	6	423bp	2.17e-11
19	45616506	45616675	25725676	25725684	8	169bp	1.92e-06
11	73628897	73629456	17223325	17223334	9	559bp	1.89e-09
19	10352578	10354306	25150068	25150174	106	1728bp	9.26e-11
15	70219192	70219431	21365632	21365637	5	239bp	4.48e-15
4	20573076	20573338	6508888	6508895	7	262bp	3.27e-20
3	169404611	169404834	5956731	5956740	9	223bp	1.75e-12
12	133241909	133242528	19076928	19076936	8	619bp	1.26e-11
5	53883986	53884633	8236295	8236309	14	647bp	1.43e-12
19	22357291	22358109	25376346	25376353	7	818bp	1.56e-11
X	129111459	129111602	28929718	28929723	5	143bp	2.92e-12
6	41965795	41965857	9791100	9791105	5	62bp	9.19e-10
13	18954894	18955504	19117799	19117805	6	610bp	9.92e-12
19	56821686	56822589	25951384	25951394	10	903bp	2.56e-15
2	202023373	202024029	4135361	4135371	10	656bp	2.5e-08
9	89225978	89226518	14406800	14406807	7	540bp	1.62e-08
4	83361493	83361914	6970380	6970386	6	421bp	1.1e-18
8	60583000	60584050	13076130	13076143	13	1050bp	8.28e-09
7	64233360	64233852	11501660	11501666	6	492bp	2.93e-15
2	91569120	91572173	3226931	3227057	126	3053bp	7.57e-10
11	19552417	19553321	16660854	16660868	14	904bp	1.27e-15
21	9029851	9031632	26802919	26802932	13	1781bp	5.7e-20
12	49341702	49341869	18228047	18228054	7	167bp	3.32e-08
2	165624362	165624847	3868251	3868256	5	485bp	3.11e-18
16	31790413	31792320	22223767	22223772	5	1907bp	6.95e-13
13	18954239	18954597	19117791	19117797	6	358bp	1.48e-07
10	125896072	125896437	16292049	16292104	55	365bp	1.78e-15
19	22048153	22050589	25373773	25373789	16	2436bp	1.69e-13
18	8622801	8622897	24201170	24201176	6	96bp	4.17e-17
11	44559214	44559607	16836616	16836621	5	393bp	9.43e-09
7	63874911	63875124	11498016	11498021	5	213bp	9.2e-15
19	56813740	56814005	25951284	25951290	6	265bp	1.05e-18
13	19048269	19048506	19118559	19118566	7	237bp	7.07e-16
2	234719207	234719586	4436748	4436754	6	379bp	3.25e-13
2	94603813	94604289	3259820	3259826	6	476bp	1.23e-09
10	69847927	69848263	15728622	15728627	5	336bp	7.29e-13
21	10546136	10546892	26815046	26815052	6	756bp	1.93e-15
1	4132495	4132596	109846	109853	7	101bp	7.95e-11
20	17871348	17871939	26144733	26144738	5	591bp	2.46e-10
17	77467087	77467224	23971111	23971120	9	137bp	5.25e-16
13	23727468	23728001	19173977	19173982	5	533bp	2.5e-39
4	111337114	111337477	7155594	7155615	21	363bp	3.58e-21
14	59951811	59952371	20287619	20287649	30	560bp	3.21e-09
2	219871303	219872196	4294030	4294045	15	893bp	8.48e-12
11	72342735	72342981	17207950	17207956	6	246bp	2.07e-20
1	208226153	208226977	1966529	1966542	13	824bp	5.32e-08
8	30127362	30127584	12796158	12796163	5	222bp	7.5e-14
2	5985644	5986109	2453885	2453897	12	465bp	1.36e-14
12	133229774	133230435	19076618	19076625	7	661bp	2.18e-15
9	84151313	84151439	14356826	14356831	5	126bp	1.52e-18
7	56297622	56298259	11403948	11403954	6	637bp	3.78e-13
19	22402090	22404003	25376735	25376742	7	1913bp	6.45e-17
14	105842873	105842969	20804554	20804559	5	96bp	6.27e-15
19	22290431	22291481	25375842	25375848	6	1050bp	3.36e-14
16	51542904	51544289	22368846	22368866	20	1385bp	1.97e-12
2	5976692	5976738	2453750	2453755	5	46bp	1.9e-13
X	31529463	31529618	28156214	28156219	5	155bp	1.32e-09
19	56770664	56771553	25950909	25950915	6	889bp	2.9e-11
22	16711222	16712250	27284905	27284911	6	1028bp	1.75e-09
16	73716658	73716761	22605006	22605013	7	103bp	4.83e-17
20	51888319	51888708	26557982	26557993	11	389bp	1.36e-09
11	128532902	128533281	17684829	17684840	11	379bp	2.78e-13
22	44429382	44429873	27717284	27717292	8	491bp	1.31e-11
X	40271867	40272078	28221651	28221661	10	211bp	1.15e-12
22	12122729	12127543	27230263	27230312	49	4814bp	6.05e-19
3	146522766	146523038	5806209	5806215	6	272bp	1.61e-12
22	12298842	12299569	27231592	27231608	16	727bp	3.45e-12
7	57095028	57095839	11414320	11414326	6	811bp	2.64e-17
1	156073839	156074127	1536737	1536742	5	288bp	3.82e-09
22	19726436	19726517	27332850	27332862	12	81bp	5.02e-28
12	57031736	57032001	18330536	18330541	5	265bp	7.46e-07
16	11046588	11046805	21937686	21937691	5	217bp	2.54e-17
10	62721701	62722127	15668111	15668118	7	426bp	1.66e-14
7	63263055	63264407	11489640	11489653	13	1352bp	2.09e-14
7	64066259	64067379	11499826	11499833	7	1120bp	8.13e-09
4	112648238	112650110	7165080	7165089	9	1872bp	4.59e-09
13	18703222	18703587	19115727	19115733	6	365bp	3.49e-11
22	12280206	12280313	27231438	27231443	5	107bp	6.19e-12
13	18799583	18800554	19116378	19116385	7	971bp	1.53e-08
9	65449789	65451041	14208535	14208555	20	1252bp	1.5e-13
7	57399005	57399717	11417699	11417704	5	712bp	3.63e-09
19	21985773	21987574	25373318	25373326	8	1801bp	8.6e-11
X	68669448	68669769	28510791	28510798	7	321bp	1.13e-11
11	61480901	61481330	17005494	17005505	11	429bp	4.63e-08
12	91883560	91884155	18564475	18564480	5	595bp	4.95e-11
X	124051735	124051812	28900541	28900547	6	77bp	8.18e-20
19	22509471	22509913	25377865	25377870	5	442bp	5.24e-15
18	75456685	75457546	24794810	24794822	12	861bp	8.27e-16
X	58208971	58209409	28393280	28393287	7	438bp	6.03e-09
1	12822451	12822718	257655	257661	6	267bp	4.12e-09
7	57792919	57793961	11421671	11421678	7	1042bp	9.67e-14
22	16544571	16545093	27282894	27282903	9	522bp	6.07e-12
15	67812755	67812921	21337706	21337713	7	166bp	1.36e-11
10	133502973	133506501	16421284	16421306	22	3528bp	3.93e-14
2	100949359	100949639	3333190	3333199	9	280bp	2.15e-17
6	43968469	43968756	9821059	9821066	7	287bp	4.7e-18
13	19070074	19070557	19118908	19118915	7	483bp	6e-13
21	9916433	9917310	26810920	26810927	7	877bp	5.01e-16
7	63571134	63571335	11493143	11493149	6	201bp	5.88e-14
19	22631541	22631997	25379420	25379425	5	456bp	5.35e-12
13	18743361	18744187	19116037	19116045	8	826bp	5.48e-10
11	122813502	122813688	17626148	17626153	5	186bp	2.13e-08
12	24678670	24679755	18007968	18007975	7	1085bp	1.1e-09
10	21512202	21514130	15290501	15290519	18	1928bp	1.46e-16
3	66592681	66593354	5180433	5180452	19	673bp	9.97e-11
4	76154592	76155074	6915521	6915532	11	482bp	3.52e-25
4	49510694	49510882	6723911	6723916	5	188bp	1.75e-10
1	163657553	163658240	1612180	1612187	7	687bp	2.66e-13
13	18616351	18620436	19114801	19114838	37	4085bp	2.96e-12
2	87345940	87350493	3196125	3196317	192	4553bp	5.96e-11
22	16689038	16690376	27284634	27284648	14	1338bp	1.02e-14
5	140111994	140112782	8883620	8883630	10	788bp	2.02e-10
7	343715	343787	10831459	10831464	5	72bp	1.3e-11
14	19099594	19100686	19961569	19961611	42	1092bp	1.04e-17
7	63827567	63827829	11497537	11497543	6	262bp	4.14e-09
13	103615670	103616215	19779266	19779272	6	545bp	1.18e-07
9	79446503	79448286	14320672	14320691	19	1783bp	1.65e-08
6	137320320	137320619	10471207	10471213	6	299bp	3.22e-13
1	38558144	38559043	627267	627287	20	899bp	1.52e-10
4	22090815	22091206	6518714	6518719	5	391bp	7.2e-09
19	22109212	22111152	25374583	25374594	11	1940bp	9.26e-16
21	33039408	33039837	27003964	27003972	8	429bp	4.76e-10
13	71852191	71852806	19547241	19547247	6	615bp	9.67e-12
7	56793974	56796860	11409122	11409147	25	2886bp	6.37e-14
9	95129102	95129401	14478347	14478352	5	299bp	1.02e-19
12	132301549	132301612	19052180	19052185	5	63bp	1.97e-08
3	184415022	184415285	6083519	6083526	7	263bp	9.02e-12
1	91769719	91769888	1074704	1074709	5	169bp	1.17e-11
1	37636800	37636865	615471	615476	5	65bp	5.68e-14
2	150327736	150328411	3763916	3763926	10	675bp	1.31e-11
4	139746603	139746977	7339639	7339651	12	374bp	6.41e-14
19	56782064	56782660	25951029	25951035	6	596bp	3.49e-09
12	113928821	113929330	18785777	18785784	7	509bp	8e-18
1	3036477	3036642	80536	80541	5	165bp	1.97e-08
17	43034429	43034926	23524974	23524985	11	497bp	1.82e-07
7	105638335	105638525	11928124	11928129	5	190bp	8.56e-10
19	40114379	40114865	25634695	25634700	5	486bp	1.06e-08
20	45258506	45258903	26461659	26461664	5	397bp	3.73e-16
16	55658891	55659476	22405858	22405869	11	585bp	6.54e-09
6	98641341	98642029	10188826	10188831	5	688bp	3.28e-11
19	57036111	57036550	25954554	25954560	6	439bp	1.14e-09
19	56950579	56950883	25953113	25953118	5	304bp	4.04e-09
18	62719963	62720429	24695133	24695138	5	466bp	7.26e-11
Y	11169443	11171665	29285377	29285396	19	2222bp	1.11e-14
11	724389	724631	16447861	16447872	11	242bp	6.4e-09
1	43008233	43008581	682020	682032	12	348bp	5.83e-10
7	16734974	16735358	11051081	11051087	6	384bp	2.22e-12
17	58970844	58971300	23722369	23722374	5	456bp	1e-12
1	13321509	13324770	262263	262290	27	3261bp	9.62e-14
10	131751492	131751865	16371249	16371256	7	373bp	6.95e-06
12	21910701	21910940	17988794	17988799	5	239bp	5.41e-08
19	22805334	22806086	25381338	25381346	8	752bp	5.58e-15
9	71752807	71753479	14259566	14259571	5	672bp	7.56e-10
4	183263961	183264390	7656012	7656018	6	429bp	2.47e-17
8	37375310	37375817	12849878	12849885	7	507bp	4.13e-11
20	9571904	9575160	26082628	26082658	30	3256bp	1.37e-09
11	69470957	69471619	17159891	17159937	46	662bp	3.28e-06
10	30528291	30528648	15380318	15380327	9	357bp	1.51e-11
18	20921423	20922368	24358737	24358752	15	945bp	9.2e-21
7	22153114	22154594	11090863	11090876	13	1480bp	3.37e-10
1	204455411	204455834	1925017	1925022	5	423bp	5.9e-13
2	58057569	58058444	2942470	2942477	7	875bp	6.45e-09
6	43933729	43934051	9820766	9820772	6	322bp	4.71e-14
15	29376607	29376795	20954050	20954057	7	188bp	6.92e-09
15	65367860	65369265	21308951	21308967	16	1405bp	2.27e-09
7	57200527	57200986	11415356	11415361	5	459bp	8.55e-10
1	245180655	245181504	2331052	2331065	13	849bp	1.33e-10
7	2387233	2387562	10895992	10896004	12	329bp	1.76e-28
5	124575814	124576054	8739028	8739034	6	240bp	3.44e-16
1	145283961	145287839	1403463	1403605	142	3878bp	1.07e-28
X	104289110	104290251	28756164	28756169	5	1141bp	1.23e-07
2	52529261	52529502	2901157	2901162	5	241bp	3.61e-08
19	22648064	22649609	25379681	25379687	6	1545bp	3.53e-09
19	8824929	8825123	25124994	25124999	5	194bp	1.76e-20
1	122452234	122453692	1323842	1323872	30	1458bp	9.16e-16
15	23565199	23565232	20888809	20888814	5	33bp	4.48e-12
11	61773415	61773629	17011533	17011541	8	214bp	2e-09
6	21844540	21845392	9552496	9552505	9	852bp	2.19e-09
5	124919263	124921644	8742291	8742309	18	2381bp	1.48e-12
19	592137	592192	24891172	24891177	5	55bp	1.08e-07
4	159382278	159384481	7482585	7482620	35	2203bp	4.52e-12
7	122329136	122329683	12036654	12036663	9	547bp	2.25e-08
10	42133033	42134738	15503891	15503907	16	1705bp	2.01e-11
X	138007035	138008838	29010370	29010385	15	1803bp	5.62e-11
7	26659033	26659505	11133803	11133810	7	472bp	2.45e-13
19	44415571	44416056	25699937	25699951	14	485bp	7.27e-17
13	18496439	18497472	19113702	19113711	9	1033bp	6.43e-10
19	55850550	55850591	25936426	25936431	5	41bp	3.13e-16
10	33304828	33304966	15406329	15406334	5	138bp	1e-12
10	42210256	42211384	15505018	15505023	5	1128bp	1.51e-08
7	64374760	64375759	11502726	11502733	7	999bp	6.05e-16
19	56850238	56850621	25951824	25951829	5	383bp	8.66e-09
4	25993434	25993792	6552654	6552662	8	358bp	1.89e-11
14	99570759	99571177	20674819	20674828	9	418bp	6.58e-08
2	131234024	131236316	3631171	3631191	20	2292bp	2.74e-10
6	132168222	132169120	10429458	10429465	7	898bp	2.86e-06
19	1743391	1743479	24938857	24938862	5	88bp	2.27e-15
13	18695655	18697179	19115649	19115666	17	1524bp	2.23e-12
19	22417822	22418797	25376919	25376926	7	975bp	1.1e-13
15	67883291	67883461	21339392	21339397	5	170bp	1.3e-11
13	112956864	112957243	19883689	19883699	10	379bp	1.49e-09
2	217249829	217250284	4258422	4258429	7	455bp	1.46e-06
X	133268186	133268677	28965459	28965466	7	491bp	4.43e-12
1	9266015	9266237	193882	193891	9	222bp	3.05e-21
19	55815385	55816062	25935915	25935922	7	677bp	3.29e-14
19	8819249	8819666	25124879	25124885	6	417bp	1.04e-32
12	132013035	132013498	19043324	19043340	16	463bp	3.02e-15
19	15547544	15547680	25259148	25259153	5	136bp	1.02e-06
8	125002399	125002570	13542180	13542186	6	171bp	1.98e-15
19	21996489	21997383	25373370	25373375	5	894bp	7.3e-08
6	163635987	163636138	10720603	10720612	9	151bp	1.96e-13
19	17209725	17209870	25288524	25288531	7	145bp	4.74e-08
9	137163553	137163643	15009761	15009769	8	90bp	0.000103
1	12881520	12882293	258227	258238	11	773bp	3.52e-15
9	81684616	81684876	14336121	14336126	5	260bp	1.94e-11
1	13389291	13390207	263204	263209	5	916bp	2.62e-09
17	38719913	38720062	23455397	23455407	10	149bp	3.03e-12
9	15722962	15723225	13905058	13905063	5	263bp	4.66e-06
18	76453194	76453462	24806210	24806216	6	268bp	4.1e-12
10	24857517	24857852	15323550	15323557	7	335bp	3.01e-17
10	125896855	125897125	16292149	16292168	19	270bp	6.55e-19
12	62655796	62656381	18373120	18373127	7	585bp	5.8e-13
19	41584727	41585450	25661903	25661908	5	723bp	7.8e-08
9	123447445	123447752	14733696	14733702	6	307bp	1.61e-23
7	99506897	99506976	11840113	11840118	5	79bp	3.78e-31
7	64050087	64051730	11499750	11499757	7	1643bp	9.35e-11
22	16589050	16590464	27283353	27283365	12	1414bp	4.25e-17
13	18638626	18639491	19115114	19115122	8	865bp	5.43e-09
X	5145923	5146373	27930962	27930968	6	450bp	1.08e-13
16	33622469	33627086	22243003	22243029	26	4617bp	1.34e-14
5	124477018	124477876	8738216	8738221	5	858bp	6.18e-13
2	94863090	94863222	3261707	3261716	9	132bp	1.63e-18
22	11050330	11051232	27222195	27222210	15	902bp	2.92e-15
21	10587308	10587770	26815303	26815308	5	462bp	6.48e-14
7	56747814	56749585	11408677	11408692	15	1771bp	2.11e-13
7	56128065	56128469	11402008	11402014	6	404bp	3.35e-13
14	18318096	18319013	19955239	19955247	8	917bp	2.58e-15
9	3912732	3913367	13818242	13818248	6	635bp	8.46e-14
19	1819321	1819416	24941756	24941762	6	95bp	1.85e-24
13	71831713	71832169	19547088	19547094	6	456bp	6.75e-07
19	56913491	56914164	25952607	25952613	6	673bp	1.23e-09
19	57025871	57026228	25954393	25954399	6	357bp	7.74e-09
2	15158084	15158335	2551411	2551416	5	251bp	4.77e-07
19	56960544	56960704	25953265	25953272	7	160bp	5.02e-15
19	10013366	10013644	25141745	25141755	10	278bp	1.42e-08
11	70867468	70867681	17187355	17187364	9	213bp	2.7e-16
10	86727549	86727936	15894936	15894942	6	387bp	3.16e-10
1	91706133	91706540	1074156	1074161	5	407bp	7.57e-11
3	195042089	195042349	6187331	6187336	5	260bp	1.01e-09
9	78440092	78440400	14313851	14313858	7	308bp	7.52e-11
8	9024540	9025617	12570880	12570887	7	1077bp	1.81e-13
16	35827401	35829604	22270098	22270110	12	2203bp	2.22e-11
16	84279059	84279332	22726531	22726537	6	273bp	5.36e-07
1	213772741	213773190	2016448	2016459	11	449bp	1.45e-09
1	12897542	12901360	258380	258401	21	3818bp	1.11e-13
18	76522294	76522417	24807813	24807820	7	123bp	8.74e-12
8	17911806	17912490	12664334	12664352	18	684bp	4.14e-13
1	143678830	143679299	1384124	1384131	7	469bp	5.56e-09
19	22197341	22200560	25375113	25375119	6	3219bp	1.72e-16
19	43177273	43179456	25684189	25684199	10	2183bp	2.18e-15
1	10177984	10178330	211999	212004	5	346bp	1.06e-10
4	80204523	80204963	6945193	6945198	5	440bp	9.54e-15
2	94239901	94240550	3258112	3258120	8	649bp	1.27e-13
21	32952523	32952688	27002529	27002534	5	165bp	1.37e-10
7	57823688	57824082	11422047	11422052	5	394bp	1.01e-08
1	44421153	44421857	701114	701124	10	704bp	1.7e-07
7	63786164	63786560	11497033	11497038	5	396bp	7.44e-09
2	216557275	216557960	4251932	4251942	10	685bp	4.57e-18
13	18984344	18984828	19118071	19118076	5	484bp	6.23e-08
19	56761162	56761762	25950770	25950777	7	600bp	1.53e-10
22	12280636	12283754	27231448	27231471	23	3118bp	1.46e-10
6	134850904	134851248	10450784	10450792	8	344bp	8.91e-13
10	14172422	14172568	15219339	15219348	9	146bp	2.13e-15
X	57891723	57892872	28390975	28390987	12	1149bp	1.73e-14
12	34304739	34304918	18090251	18090257	6	179bp	5.92e-16
13	26025262	26025648	19199896	19199910	14	386bp	4.46e-10
X	153684272	153685483	29137512	29137558	46	1211bp	5.91e-10
19	41828180	41828432	25664536	25664541	5	252bp	1.87e-08
19	55891270	55891995	25937090	25937101	11	725bp	3.13e-17
10	121601056	121601646	16234336	16234344	8	590bp	5.35e-06
19	54816994	54817413	25910556	25910561	5	419bp	4.38e-15
X	124230460	124231993	28902129	28902146	17	1533bp	1.18e-10
19	54644555	54645829	25908431	25908439	8	1274bp	4.86e-11
14	105327386	105327543	20791260	20791266	6	157bp	1e-07
15	71392898	71393312	21377257	21377269	12	414bp	2.99e-10
22	16845626	16845906	27285905	27285910	5	280bp	6.18e-12
19	21939581	21940460	25373069	25373076	7	879bp	1.57e-11
19	57181225	57181353	25956911	25956916	5	128bp	6.3e-17
7	57550743	57551293	11419385	11419395	10	550bp	1.9e-12
10	43754593	43754887	15525335	15525341	6	294bp	5.1e-18
17	81489391	81489832	24067561	24067573	12	441bp	4.99e-10
9	1461786	1462465	13799603	13799609	6	679bp	3.13e-10
7	63560499	63560874	11492872	11492882	10	375bp	4.97e-09
10	14880396	14880630	15227329	15227334	5	234bp	5.8e-09
15	93348101	93349373	21628350	21628359	9	1272bp	2.84e-10
11	33095603	33096591	16750973	16750988	15	988bp	6.5e-20
22	16422483	16422953	27281993	27281998	5	470bp	2.65e-09
2	23543679	23543903	2620001	2620009	8	224bp	1.27e-21
22	27381001	27381152	27452246	27452256	10	151bp	4.74e-14
11	116414782	116415711	17546441	17546453	12	929bp	9.67e-11
X	17719774	17720150	28039163	28039171	8	376bp	8.28e-08
14	74974404	74974578	20436840	20436846	6	174bp	2.31e-13
17	45993802	45994019	23579511	23579518	7	217bp	3.64e-17
7	63922946	63924131	11498523	11498531	8	1185bp	2.96e-12
4	4578758	4579531	6340919	6340928	9	773bp	1.46e-08
10	69749252	69749446	15727433	15727440	7	194bp	1.63e-11
14	105961559	105962152	20806665	20806674	9	593bp	1.16e-16
7	56318737	56318910	11404146	11404151	5	173bp	2.04e-11
10	38742523	38743439	15457700	15457705	5	916bp	1.62e-08
Y	11239851	11243205	29286117	29286136	19	3354bp	1.72e-12
X	71183423	71183802	28534089	28534097	8	379bp	4.72e-10
17	82012414	82012461	24083290	24083295	5	47bp	6.84e-08
22	16426732	16429000	27282042	27282052	10	2268bp	3.89e-12
12	95551180	95551835	18598210	18598222	12	655bp	2.58e-07
7	56429277	56429480	11405783	11405788	5	203bp	1.57e-14
19	22358899	22359647	25376363	25376368	5	748bp	2.94e-11
1	40825019	40825338	657844	657852	8	319bp	2.96e-12
6	14284766	14285388	9474080	9474085	5	622bp	6.98e-15
10	38832305	38832501	15459218	15459224	6	196bp	5.18e-34
7	56735543	56735879	11408522	11408533	11	336bp	4.45e-11
1	39897817	39899541	645772	645798	26	1724bp	1.73e-07
3	109335472	109335589	5494166	5494171	5	117bp	6.69e-06
3	13698548	13698880	4701737	4701744	7	332bp	3.46e-06
7	154512242	154512629	12355605	12355611	6	387bp	7.34e-12
19	43155885	43158493	25684064	25684072	8	2608bp	1.94e-17
6	9095632	9096149	9421369	9421379	10	517bp	1.34e-08
17	81389795	81391458	24063662	24063709	47	1663bp	6.36e-15
11	125162775	125163294	17650264	17650269	5	519bp	3.87e-10
8	11454478	11455104	12601556	12601569	13	626bp	1.03e-07
18	75222511	75223060	24791629	24791639	10	549bp	3.74e-13
16	87243186	87243646	22787396	22787406	10	460bp	1.8e-17
3	183954900	183955423	6074813	6074819	6	523bp	7.11e-18
19	56716242	56716585	25950165	25950170	5	343bp	5.45e-14
16	65773723	65773867	22493511	22493516	5	144bp	5.45e-06
18	21361211	21364782	24363258	24363271	13	3571bp	5.96e-09
2	138271515	138271864	3690161	3690168	7	349bp	8.34e-13
10	120240149	120240407	16221259	16221272	13	258bp	1.39e-26
12	132550123	132550662	19060811	19060839	28	539bp	1.36e-13
8	38484321	38484773	12865992	12865997	5	452bp	2.26e-08
7	153811208	153812016	12347472	12347479	7	808bp	4.06e-09
6	107579588	107580077	10254008	10254014	6	489bp	4.77e-20
10	38420224	38421110	15454013	15454018	5	886bp	3.68e-13
11	66924982	66925183	17110660	17110665	5	201bp	8.05e-23
7	26469	31468	10822446	10822567	121	4999bp	1.47e-05
19	56823826	56824418	25951418	25951428	10	592bp	1.36e-16
19	594085	594335	24891239	24891252	13	250bp	4.85e-07
9	86286545	86287635	14376017	14376029	12	1090bp	6.89e-11
2	92997301	93002199	3243250	3243304	54	4898bp	1.19e-15
13	99660125	99660557	19742709	19742716	7	432bp	6.42e-11
3	11510255	11510882	4669703	4669711	8	627bp	7.02e-10
X	10659788	10660654	27983208	27983217	9	866bp	1.08e-06
11	69862188	69862405	17167861	17167868	7	217bp	2.15e-14
22	16129264	16129706	27277533	27277542	9	442bp	5.56e-11
19	15963060	15963921	25263836	25263844	8	861bp	5.12e-14
13	18658884	18661800	19115235	19115248	13	2916bp	1.59e-13
13	99417515	99418010	19739503	19739518	15	495bp	4.1e-08
14	105666384	105666637	20801232	20801237	5	253bp	5.12e-12
1	39511224	39515139	639442	639577	135	3915bp	9.18e-08
1	54115004	54115282	802843	802848	5	278bp	5.96e-12
X	130342690	130343092	28943817	28943822	5	402bp	1.18e-06
18	67840334	67840730	24731709	24731715	6	396bp	1.12e-09
19	54753246	54753676	25909757	25909763	6	430bp	7.28e-12
19	55906063	55906293	25937313	25937319	6	230bp	1.77e-12
9	88971549	88971689	14404171	14404177	6	140bp	4.69e-23
19	22628889	22629209	25379398	25379406	8	320bp	1.32e-17
X	58248960	58249269	28393664	28393670	6	309bp	2.11e-09
3	114355450	114356254	5529064	5529070	6	804bp	1.2e-10
8	38565152	38565300	12867140	12867145	5	148bp	1.25e-12
5	168447473	168448178	9123313	9123318	5	705bp	8e-13
8	73867768	73868479	13177859	13177864	5	711bp	4.59e-13
4	184390243	184390416	7671846	7671854	8	173bp	7.56e-10
4	49264532	49269277	6722099	6722137	38	4745bp	3.2e-10
21	40165107	40166069	27088421	27088441	20	962bp	4.96e-14
7	31935136	31935820	11185848	11185857	9	684bp	2.49e-10
11	46456573	46456826	16861496	16861503	7	253bp	1.37e-09
19	58047067	58047341	25969733	25969738	5	274bp	2.37e-10
19	51354176	51354955	25852359	25852375	16	779bp	1.08e-06
19	22272993	22273130	25375661	25375666	5	137bp	2.31e-12
11	68710623	68710809	17145584	17145590	6	186bp	2.44e-10
7	63067479	63067682	11487691	11487697	6	203bp	2.66e-07
16	31789375	31789752	22223761	22223766	5	377bp	5.72e-13
7	64081960	64082488	11499904	11499909	5	528bp	1.55e-08
3	10901656	10902237	4662245	4662251	6	581bp	1.08e-10
14	68364227	68365281	20362329	20362356	27	1054bp	4.73e-07
19	56787792	56788552	25951072	25951079	7	760bp	7.89e-13
19	5193310	5193806	25045164	25045175	11	496bp	4.41e-08
2	109406065	109406299	3414947	3414952	5	234bp	6.68e-13
3	40758474	40760246	4909421	4909432	11	1772bp	6.64e-20
15	86660039	86660241	21549647	21549652	5	202bp	6.86e-12
1	13113786	13114255	260072	260077	5	469bp	1.19e-08
13	99722306	99722954	19743526	19743533	7	648bp	7.05e-15
3	185582109	185582687	6097958	6097965	7	578bp	3.74e-09
22	47526004	47526124	27780526	27780532	6	120bp	4.43e-15
3	62415135	62415722	5146917	5146931	14	587bp	1.33e-07
1	245432314	245432747	2334852	2334857	5	433bp	7.05e-13
1	143574992	143575115	1382781	1382789	8	123bp	2.26e-13
19	22330459	22331531	25376165	25376173	8	1072bp	2.02e-11
13	19111982	19112323	19119351	19119358	7	341bp	1.39e-11
1	94259618	94259994	1098445	1098450	5	376bp	6.2e-15
1	34092700	34093446	572669	572690	21	746bp	1.25e-09
22	16641500	16641886	27284229	27284234	5	386bp	1.03e-05
7	63766682	63766883	11496724	11496730	6	201bp	2.43e-07
1	229932329	229934035	2171976	2171998	22	1706bp	6.25e-19
19	22689555	22689796	25380015	25380022	7	241bp	1.76e-12
7	64105788	64106233	11500266	11500271	5	445bp	1.41e-11
5	27472413	27472580	8011426	8011432	6	167bp	1.88e-09
7	56506314	56507846	11406608	11406617	9	1532bp	3.98e-17
10	88148498	88148666	15908921	15908926	5	168bp	5.72e-11
2	170582575	170583334	3904573	3904580	7	759bp	2.9e-12
5	151534415	151534559	8992982	8992989	7	144bp	1.88e-05
X	63103342	63104258	28476516	28476522	6	916bp	2.82e-11
1	122424853	122429834	1323346	1323442	96	4981bp	1.65e-10
7	56210111	56210594	11402907	11402914	7	483bp	2.51e-13
2	94785880	94786364	3261077	3261082	5	484bp	4.42e-13
19	22156178	22157918	25374911	25374917	6	1740bp	7.02e-12
19	7863741	7863803	25103329	25103338	9	62bp	6.08e-10
9	123420551	123420841	14733339	14733351	12	290bp	3.01e-10
17	38720112	38720339	23455410	23455424	14	227bp	8.1e-10
9	13587618	13587785	13886737	13886742	5	167bp	4.44e-09
17	29109741	29109864	23334508	23334513	5	123bp	1.75e-09
21	13533324	13536121	26855528	26855546	18	2797bp	5.31e-15
15	77554638	77555184	21449084	21449096	12	546bp	2.11e-08
3	69287436	69287816	5199912	5199919	7	380bp	5.72e-12
19	22779918	22780584	25381016	25381026	10	666bp	6.24e-18
1	153794908	153795547	1499353	1499373	20	639bp	5.37e-07
22	16596481	16596756	27283466	27283471	5	275bp	5.86e-16
15	74821102	74821263	21416407	21416413	6	161bp	1.4e-06
3	189022932	189023254	6132737	6132762	25	322bp	1.54e-30
21	45489220	45489357	27191603	27191610	7	137bp	1.16e-06
13	35198808	35199045	19288208	19288213	5	237bp	1.04e-17
19	57085408	57085778	25955181	25955186	5	370bp	1.13e-12
20	40875447	40876004	26415117	26415122	5	557bp	1.16e-05
7	55131504	55132015	11387637	11387650	13	511bp	8.81e-11
6	137365554	137365900	10471611	10471619	8	346bp	2.69e-10
12	95156279	95156478	18593769	18593775	6	199bp	1.86e-20
22	16582810	16583702	27283258	27283271	13	892bp	8.3e-14
X	145682336	145683347	29065689	29065702	13	1011bp	4.11e-09
1	161607321	161607728	1596242	1596251	9	407bp	7.99e-14
2	65835178	65835415	3013076	3013082	6	237bp	7.71e-08
14	100443401	100443539	20690551	20690556	5	138bp	8.9e-12
2	239211948	239212482	4506501	4506508	7	534bp	1.62e-14
4	820235	820748	6255971	6255976	5	513bp	4e-07
11	126104470	126104924	17661407	17661414	7	454bp	2.48e-10
22	16111765	16111991	27277402	27277409	7	226bp	2.51e-14
16	84537640	84538692	22731383	22731401	18	1052bp	1.25e-10
11	75615705	75616710	17245894	17245908	14	1005bp	8.24e-09
12	54355126	54355840	18300018	18300026	8	714bp	2.49e-14
22	22754606	22755679	27388408	27388414	6	1073bp	6.09e-11
7	56639314	56639741	11407786	11407791	5	427bp	1.6e-13
10	3214019	3214492	15090117	15090128	11	473bp	1.4e-14
22	33811692	33812587	27538414	27538425	11	895bp	2.25e-06
12	75809381	75809964	18468232	18468237	5	583bp	4.91e-11
21	10607300	10607489	26815464	26815469	5	189bp	1.13e-12
20	21189686	21191236	26178532	26178547	15	1550bp	3.7e-12
2	127480046	127480591	3581721	3581728	7	545bp	1.66e-10
21	10574533	10574685	26815211	26815218	7	152bp	6.89e-10
19	56869313	56870017	25952031	25952041	10	704bp	1.01e-10
19	54765651	54766141	25909926	25909935	9	490bp	1.73e-07
19	57029844	57030003	25954440	25954445	5	159bp	8.45e-10
19	22916405	22917938	25382622	25382641	19	1533bp	1.59e-14
19	56878675	56879143	25952165	25952173	8	468bp	7.46e-13
17	49484662	49485018	23629230	23629242	12	356bp	2.34e-08
18	52190716	52191002	24607784	24607789	5	286bp	1.24e-10
10	75542824	75543225	15798985	15798996	11	401bp	3.88e-10
11	54146978	54150556	16941454	16941502	48	3578bp	2.08e-08
18	26479066	26479208	24414149	24414155	6	142bp	4.8e-16
7	57635728	57640583	11420158	11420184	26	4855bp	2.4e-11
19	56796959	56799007	25951186	25951196	10	2048bp	1.24e-09
7	57592628	57593546	11419724	11419732	8	918bp	3.98e-12
7	55555239	55555405	11393594	11393600	6	166bp	2.32e-18
17	57550074	57550533	23704132	23704143	11	459bp	1.65e-16
16	54049893	54050920	22388748	22388759	11	1027bp	1.08e-09
8	693717	693832	12454857	12454863	6	115bp	1.11e-11
10	121708951	121709496	16235850	16235860	10	545bp	2.39e-08
10	71517550	71517701	15750956	15750961	5	151bp	7.32e-16
20	10649561	10650176	26090681	26090689	8	615bp	5.86e-10
22	11481700	11482502	27225301	27225315	14	802bp	8.07e-10
10	28761362	28762083	15360324	15360331	7	721bp	1.11e-08
19	22564999	22565590	25378524	25378529	5	591bp	1.64e-10
7	23115733	23116390	11099278	11099285	7	657bp	5.59e-22
17	21357620	21358483	23215665	23215676	11	863bp	2.33e-10
2	20599937	20600402	2597379	2597389	10	465bp	7.39e-12
2	59798787	59799084	2953105	2953110	5	297bp	4.33e-15
8	69954318	69954551	13147639	13147645	6	233bp	3.63e-10
2	91683997	91688055	3228294	3228472	178	4058bp	2.64e-10
19	8820957	8822042	25124906	25124919	13	1085bp	6.76e-29
19	56038478	56039013	25939303	25939311	8	535bp	3.1e-14
10	99912470	99914123	16016827	16016852	25	1653bp	1.01e-05
3	134618693	134618955	5713360	5713366	6	262bp	2.58e-22
4	49306871	49308638	6723058	6723091	33	1767bp	2.03e-22
13	19193242	19194076	19120439	19120449	10	834bp	5.45e-13
14	105938732	105939348	20806401	20806407	6	616bp	6.21e-12
11	64014711	64015171	17046274	17046280	6	460bp	7.38e-16
8	46390644	46390888	12959766	12959772	6	244bp	5.45e-12
19	57095792	57096492	25955381	25955386	5	700bp	4.67e-09
7	1218733	1219402	10860092	10860118	26	669bp	1.71e-12
17	28693716	28693862	23326782	23326790	8	146bp	6.79e-19
1	91564966	91565618	1072786	1072792	6	652bp	6.21e-08
19	15785183	15786343	25261654	25261662	8	1160bp	1.24e-08
3	54927884	54928289	5080746	5080755	9	405bp	2.88e-12
12	133221633	133222008	19076506	19076512	6	375bp	5.65e-16
5	98513251	98513659	8572604	8572609	5	408bp	1.12e-06
16	34142861	34143114	22249431	22249437	6	253bp	5.95e-09
10	19966794	19966980	15276792	15276798	6	186bp	9.42e-12
7	47625712	47626262	11327549	11327557	8	550bp	6.53e-15
14	105902903	105903334	20805788	20805801	13	431bp	1.1e-12
22	16702194	16703310	27284842	27284852	10	1116bp	2.01e-10
7	63074031	63075411	11487792	11487805	13	1380bp	1.1e-14
8	43396918	43397930	12919618	12919626	8	1012bp	2.43e-15
16	11543717	11543972	21946214	21946219	5	255bp	1.41e-10
19	22992903	22994705	25383238	25383245	7	1802bp	8.43e-12
12	23705251	23705841	18001122	18001127	5	590bp	1.27e-09
14	100832310	100832848	20698212	20698233	21	538bp	2.89e-12
6	3167000	3167657	9353937	9353945	8	657bp	7.55e-27
22	16840154	16840288	27285846	27285851	5	134bp	9.82e-11
18	24716685	24716744	24400015	24400020	5	59bp	1.53e-20
13	19282795	19284795	19121262	19121270	8	2000bp	2.88e-10
2	202496968	202497288	4142052	4142075	23	320bp	5.59e-34
22	16148576	16149249	27277740	27277749	9	673bp	2.08e-10
18	64369657	64370409	24710070	24710081	11	752bp	1.87e-09
6	36804922	36805663	9736077	9736087	10	741bp	1.05e-09
1	205030850	205031204	1931830	1931842	12	354bp	9.38e-07
6	155120207	155120761	10623991	10623997	6	554bp	5.94e-13
6	4295406	4295881	9369624	9369632	8	475bp	1.64e-12
22	16419893	16420858	27281968	27281975	7	965bp	8.32e-16
12	62711624	62712156	18373602	18373613	11	532bp	2.61e-13
19	22336110	22337494	25376202	25376211	9	1384bp	1.14e-11
14	105886151	105886703	20805457	20805464	7	552bp	2.09e-11
19	14393316	14393529	25237480	25237485	5	213bp	2.07e-28
1	202280741	202280827	1898798	1898803	5	86bp	1.41e-17
14	105982888	105982992	20806960	20806965	5	104bp	1.62e-06
12	53620298	53620359	18288509	18288517	8	61bp	2.1e-28
18	75223145	75224330	24791640	24791656	16	1185bp	2.04e-08
11	125356463	125357501	17652929	17652935	6	1038bp	2.14e-11
9	16710987	16711868	13913247	13913260	13	881bp	4.84e-08
14	18407740	18407987	19955868	19955874	6	247bp	7.59e-08
5	62496895	62497129	8302515	8302520	5	234bp	1.07e-35
19	22511895	22512170	25377893	25377898	5	275bp	5.6e-20
X	154673101	154674550	29163599	29163604	5	1449bp	1.97e-10
19	43259001	43261489	25684840	25684849	9	2488bp	2.95e-14
6	110322168	110323246	10280750	10280762	12	1078bp	5.29e-10
4	120064987	120065157	7211222	7211227	5	170bp	1.56e-07
13	19011144	19011790	19118282	19118288	6	646bp	3.03e-12
13	19092306	19093714	19119163	19119169	6	1408bp	1.2e-10
1	228067803	228068701	2144070	2144082	12	898bp	1.88e-08
13	18712451	18714229	19115800	19115807	7	1778bp	1.94e-09
11	1189884	1191798	16462488	16462509	21	1914bp	6.45e-14
10	504244	504348	15047245	15047253	8	104bp	5.32e-13
1	42960047	42960464	681281	681286	5	417bp	8.15e-14
22	25620275	25620486	27432317	27432323	6	211bp	8.33e-06
21	45487990	45488094	27191564	27191569	5	104bp	2.71e-12
8	61121071	61121403	13081702	13081725	23	332bp	8.16e-14
19	43070321	43070691	25683456	25683461	5	370bp	1.11e-11
7	56759119	56760861	11408767	11408781	14	1742bp	2.96e-14
22	16667859	16668913	27284464	27284469	5	1054bp	9.67e-11
3	104814861	104815668	5463416	5463421	5	807bp	1.83e-12
12	105554164	105554508	18681499	18681504	5	344bp	2.41e-08
9	124593143	124593914	14749436	14749445	9	771bp	8.1e-10
1	184497266	184497718	1777677	1777685	8	452bp	1.44e-15
1	124899726	124903368	1370012	1370096	84	3642bp	1.59e-10
5	103389504	103390271	8602472	8602478	6	767bp	4.2e-09
9	65536665	65538676	14209707	14209731	24	2011bp	5.59e-14
22	11832582	11837431	27228353	27228401	48	4849bp	2.42e-10
14	23024810	23026283	20001673	20001690	17	1473bp	2.54e-17
2	24822005	24822382	2635298	2635303	5	377bp	2.8e-11
3	32843044	32844428	4847552	4847572	20	1384bp	8.54e-12
15	70050051	70050220	21363114	21363119	5	169bp	1.33e-09
17	41705092	41705947	23499583	23499599	16	855bp	1.54e-08
X	135006226	135006773	28981631	28981636	5	547bp	5.45e-07
X	19744126	19744807	28061613	28061620	7	681bp	4.25e-11
12	67891633	67892444	18414611	18414619	8	811bp	4.51e-09
1	201694098	201694703	1890592	1890602	10	605bp	1.02e-10
4	7650724	7651217	6389290	6389301	11	493bp	2.61e-09
14	27673429	27673712	20040342	20040348	6	283bp	5.35e-08
7	57215317	57215641	11415635	11415643	8	324bp	9.95e-10
X	134568293	134568508	28976903	28976910	7	215bp	8.52e-09
9	133823917	133824005	14918080	14918085	5	88bp	7.29e-10
7	56306768	56307503	11404038	11404044	6	735bp	3.39e-13
7	29044585	29044758	11158343	11158348	5	173bp	1.05e-15
14	101630593	101630853	20710903	20710910	7	260bp	4.37e-13
11	31876082	31877581	16738655	16738673	18	1499bp	3.09e-06
1	213628832	213629683	2015459	2015464	5	851bp	1.47e-06
2	144651004	144651283	3729144	3729149	5	279bp	4.22e-14
14	104290625	104290859	20764261	20764266	5	234bp	1.9e-06
15	36495230	36495894	21028742	21028752	10	664bp	3.9e-11
17	32302728	32304165	23377257	23377274	17	1437bp	3.51e-11
4	38488991	38489598	6632891	6632900	9	607bp	1.65e-07
7	80763920	80764725	11702517	11702522	5	805bp	6.39e-09
6	582493	582566	9318876	9318882	6	73bp	2.57e-11
9	130233091	130233202	14847234	14847241	7	111bp	1.37e-05
6	126145395	126145675	10389100	10389106	6	280bp	3.06e-08
20	53399129	53399434	26573099	26573104	5	305bp	1.02e-12
6	24683694	24684139	9574386	9574392	6	445bp	1.37e-06
1	204093891	204094719	1920417	1920431	14	828bp	3.34e-10
18	79621864	79621998	24861567	24861572	5	134bp	1.75e-16
14	19798873	19800389	19967283	19967295	12	1516bp	1.37e-13
19	22260285	22260484	25375526	25375531	5	199bp	6.2e-13
22	15423334	15424235	27270661	27270674	13	901bp	1.52e-12
5	154721489	154722111	9016988	9016994	6	622bp	1.95e-12
1	10709322	10709978	221911	221940	29	656bp	7.1e-10
19	42876004	42877703	25682063	25682069	6	1699bp	3.53e-14
12	49294220	49294534	18226953	18226958	5	314bp	9.59e-08
16	54512468	54513005	22394625	22394642	17	537bp	3.92e-19
19	12664581	12664783	25198106	25198112	6	202bp	1.98e-07
19	38338685	38339087	25601936	25601944	8	402bp	1.44e-15
19	22652800	22653097	25379726	25379733	7	297bp	1.75e-14
9	37919004	37919725	14085859	14085871	12	721bp	1.21e-18
19	22353959	22354921	25376320	25376326	6	962bp	8.38e-09
7	60957544	60958554	11469476	11469481	5	1010bp	1.2e-09
19	22928395	22929567	25382923	25382928	5	1172bp	3.43e-15
17	78269760	78270327	23986025	23986040	15	567bp	4.06e-13
7	57595712	57595775	11419749	11419754	5	63bp	8.08e-14
17	77466920	77467066	23971105	23971110	5	146bp	9.53e-14
19	57061820	57062988	25954811	25954821	10	1168bp	3.91e-09
20	64140010	64140220	26752244	26752250	6	210bp	2.22e-07
20	27011802	27016694	26242460	26242530	70	4892bp	2.69e-08
21	34179570	34180134	27019381	27019388	7	564bp	7.79e-10
2	12829073	12829287	2536623	2536629	6	214bp	4.25e-18
8	25675245	25675613	12748771	12748781	10	368bp	5.4e-08
1	3631595	3631778	98427	98434	7	183bp	1.16e-14
19	55897233	55897842	25937173	25937180	7	609bp	1.36e-12
14	90439755	90440477	20566348	20566358	10	722bp	2.37e-09
16	50645910	50646141	22359993	22360000	7	231bp	2.43e-05
14	19855236	19855320	19967634	19967639	5	84bp	5.97e-09
22	10602214	10606613	27219087	27219105	18	4399bp	2.91e-08
7	158362945	158363057	12427102	12427108	6	112bp	2.39e-16
19	51462156	51462406	25854309	25854314	5	250bp	3.75e-06
1	182666881	182667167	1761855	1761861	6	286bp	8.6e-10
Y	11110817	11111407	29284717	29284724	7	590bp	1.52e-12
7	63797431	63798475	11497311	11497316	5	1044bp	6.51e-09
9	89677301	89677666	14413065	14413074	9	365bp	4.31e-11
6	123472438	123472561	10371098	10371105	7	123bp	4.63e-06
X	18027583	18027832	28041885	28041891	6	249bp	8.17e-07
16	61918322	61918534	22468123	22468139	16	212bp	5e-08
13	114112540	114112572	19914843	19914848	5	32bp	3.55e-08
14	21534536	21534940	19986744	19986749	5	404bp	2.39e-09
7	57820777	57820963	11421933	11421940	7	186bp	1.02e-08
14	105904963	105905886	20805840	20805857	17	923bp	7.21e-14
17	22311040	22311207	23229164	23229174	10	167bp	1.97e-11
19	21966855	21968987	25373217	25373223	6	2132bp	1.32e-06
19	21918011	21919796	25372968	25372983	15	1785bp	3.94e-12
13	78020689	78021219	19590587	19590597	10	530bp	8.2e-06
8	16944120	16944413	12653808	12653833	25	293bp	7.74e-08
21	14629637	14629747	26864495	26864500	5	110bp	1.5e-08
17	50833764	50833856	23651888	23651897	9	92bp	5.86e-15
19	21948152	21950153	25373147	25373153	6	2001bp	5.15e-10
9	93668347	93668755	14460050	14460055	5	408bp	3.07e-11
10	15289304	15289686	15233490	15233495	5	382bp	2.51e-23
14	105607878	105612877	20799946	20799989	43	4999bp	7.85e-12
13	113468943	113469199	19897664	19897671	7	256bp	7.28e-08
1	10728642	10729169	222354	222377	23	527bp	5.53e-09
X	58261296	58261491	28393975	28393983	8	195bp	1.26e-07
7	56710442	56710850	11408208	11408214	6	408bp	1.6e-13
18	46338105	46339514	24549850	24549861	11	1409bp	2.31e-08
X	40852392	40853666	28228263	28228268	5	1274bp	2.24e-06
16	1920175	1920338	21789279	21789290	11	163bp	1.85e-08
2	120874446	120874841	3526784	3526802	18	395bp	1.75e-10
8	143479456	143479526	13737008	13737013	5	70bp	1.23e-12
4	63652930	63655046	6836988	6837004	16	2116bp	3.13e-11
22	43269196	43269472	27697776	27697790	14	276bp	7.78e-06
7	907913	907983	10849051	10849059	8	70bp	4.31e-11
7	56201005	56201973	11402842	11402851	9	968bp	1.09e-14
21	10040684	10045295	26811497	26811535	38	4611bp	1.7e-13
9	95478426	95478518	14482600	14482605	5	92bp	3.14e-13
4	177117332	177117573	7604513	7604520	7	241bp	1.75e-07
6	146388614	146389129	10538899	10538905	6	515bp	1.53e-09
15	65336352	65337396	21308417	21308436	19	1044bp	5.97e-09
2	94288231	94289340	3258665	3258679	14	1109bp	2.33e-13
1	12817986	12819210	257596	257604	8	1224bp	5.09e-11
10	128694266	128694423	16325284	16325291	7	157bp	8.41e-13
7	56491991	56492837	11406483	11406492	9	846bp	2.97e-12
22	30768050	30768443	27498166	27498171	5	393bp	1.9e-11
16	53921100	53921494	22387577	22387584	7	394bp	2.79e-14
17	67974677	67974841	23835122	23835127	5	164bp	4.44e-12
16	46383144	46383204	22312344	22312349	5	60bp	3.26e-13
17	14330549	14331992	23112253	23112275	22	1443bp	5.82e-09
16	33699917	33702841	22243687	22243716	29	2924bp	1.11e-08
2	221560055	221560581	4305748	4305756	8	526bp	5.32e-09
6	18693909	18694035	9523241	9523247	6	126bp	7.47e-12
7	57309344	57309633	11416659	11416664	5	289bp	8.55e-08
9	113506402	113506509	14645770	14645775	5	107bp	1.12e-11
10	119238620	119239176	16208248	16208255	7	556bp	8.84e-11
2	219671259	219671592	4292182	4292188	6	333bp	3.81e-08
10	113108304	113108652	16146044	16146051	7	348bp	2.63e-07
7	64025853	64027312	11499490	11499495	5	1459bp	5.84e-11
19	22598800	22599136	25378905	25378910	5	336bp	1.3e-15
1	68881365	68881755	924738	924761	23	390bp	5.59e-14
16	35297777	35298397	22265991	22265996	5	620bp	3.26e-10
1	34796812	34796994	579006	579013	7	182bp	5.08e-08
9	136201128	136201279	14976315	14976321	6	151bp	3.09e-06
19	3363567	3364444	24991251	24991268	17	877bp	1.53e-07
21	8765280	8766482	26800982	26800989	7	1202bp	7.16e-18
16	34194914	34195154	22250416	22250429	13	240bp	1.3e-12
14	105841761	105841857	20804536	20804541	5	96bp	1.34e-05
22	16703737	16704608	27284859	27284873	14	871bp	3.65e-12
22	11799290	11799752	27227755	27227762	7	462bp	8.57e-08
7	21030414	21031359	11081083	11081090	7	945bp	1.06e-08
19	22362668	22363134	25376386	25376391	5	466bp	3.66e-08
13	98327725	98328083	19725144	19725153	9	358bp	6.61e-12
15	40959785	40959900	21070707	21070712	5	115bp	2.55e-10
19	8804368	8805521	25124761	25124768	7	1153bp	4.84e-25
X	18997718	18998236	28053167	28053172	5	518bp	1.74e-08
19	22232199	22233226	25375352	25375358	6	1027bp	2.32e-12
21	13517525	13518500	26855413	26855425	12	975bp	1.03e-13
[truncated: 6,731 more rows]

## Sheet: Supplementary Table 3
Supplementary Table 3: Sequencing coverage in WGBS of CSF cfDNA samples.
Sample Accession	Mean coverage of CpG sites
SRR10725749	0.12
SRR10725750	0.13
SRR10725751	0.45
SRR10725752	0.17
Merged Samples	0.87

## Sheet: Supplementary Table 4
Supplementary Table 4: Software used in "Evaluation of a biomarker for amyotrophic lateral sclerosis derived from a hypomethylated DNA signature of human motor neurons"
Analysis	Package/Pipeline	Version	Settings / command	URL
Processing of raw WGBS sequening reads	ENCODE	4	Default parameters at all stages	https://github.com/ENCODE-DCC/wgbs-pipeline
Segmentation of genome into methylation blocks	wgbs_tools	1	'wgbstools segment --min_cpg X --max_bp 5000', where 'X' was 3 or 4 depending on the minimum number of CpGs per block	https://github.com/nloyfer/wgbs_tools
Extraction of average methylation per block	wgbs_tools	1	'beta_to_table' with default parameters	https://github.com/nloyfer/wgbs_tools
Unsupervised clustering of methyaltion profiles	SciPy	1.9.1	'method=average', 'metric=cityblock', 'optimal_ordering='True'	https://docs.scipy.org/doc/scipy-1.9.1/index.html
Derivation of cell or tissue specific hypomethylated regions	wgbs_tools	1	'find_markers' with default parameters	https://github.com/nloyfer/wgbs_tools
Identification of genes linked to MN-specific hypomethylated regions	ABC	1.1.2	Default parameters except in 'makeCandidateRegions.py' where 'peakExtendFromSummit = 250' and 'nStrongestPeaks = 150000'.	https://github.com/broadinstitute/ABC-Enhancer-Gene-Prediction
Transcriptome analysis, TMM normalisation	EdgeR	4	'calcNormFactors' with method="TMM"	https://bioconductor.org/packages/release/bioc/html/edgeR.html
Transcriptome analysis, differential expression	EdgeR	4	'exactTest' with default parameters	https://bioconductor.org/packages/release/bioc/html/edgeR.html
Determination of heritability enrichment within MN-specific hypomethylated regions	LDSC	1.0.1	'ldsc.py' with default parameters	https://github.com/bulik/ldsc/wiki/Partitioned-Heritability
Creation of synthetic mixes of WGBS reads	wgbs_tools	1	'mix_pat' with default parameters	https://github.com/nloyfer/wgbs_tools
Deconvultion of WGBS of cfDNA	UXM_deconv	1	'uxm deconv' with default parameters	https://github.com/nloyfer/UXM_deconv
